# Supplementary material for: Oral microbial dysbiosis in patients with oral cavity cancers
Source: Clin Oral Investig. 2024 Jun 17;28(7):377. doi: 10.1007/s00784-024-05770-8 (PMC11182825; doi:10.1007/s00784-024-05770-8)
Supplement: Supplementary file 1 — Supplementary Material 1 [file 784_2024_5770_MOESM1_ESM.xlsx]

## Sheet: Phylum
Phylum	estimate	estimate1	estimate2	statistic	p.value	conf.low	conf.high	adj.p.value
Proteobacteria	0.189977	0.231564	0.0415866	1.93809	0.0775829	-0.0246641	0.404619	1
Firmicutes	-0.14574	0.449119	0.594859	-1.60816	0.123653	-0.334922	0.0434416	1
Fibrobacteres	-6.63226e-06	0	6.63226e-06	-1.63325	0.136849	-1.58184e-05	2.55384e-06	1
Chloroflexi	4.67274e-06	6.01979e-06	1.34706e-06	1.55215	0.140211	-1.71007e-06	1.10555e-05	1
Tenericutes	-0.00366366	0.000191731	0.0038554	-1.49032	0.170244	-0.00922259	0.00189526	1
Latescibacteria	0.000113252	0.000117923	4.67117e-06	1.25029	0.237099	-8.60787e-05	0.000312583	1
Armatimonadetes	1.11558e-05	2.35322e-05	1.23765e-05	1.13063	0.27283	-9.55122e-06	3.18627e-05	1
Cyanobacteria/Chloroplast	0.00651744	0.00664498	0.000127542	1.11198	0.289849	-0.00638211	0.019417	1
Lentisphaerae	-1.33599e-05	8.23949e-06	2.15994e-05	-1.09436	0.29064	-3.93247e-05	1.2605e-05	1
Elusimicrobia	-5.19719e-06	7.21395e-07	5.91858e-06	-1.09679	0.299958	-1.58428e-05	5.44847e-06	1
Nitrospinae	1.07445e-06	1.07445e-06	0	1	0.338801	-1.2904e-06	3.4393e-06	1
Nitrospirae	1.12695e-06	1.12695e-06	0	1	0.338801	-1.35345e-06	3.60735e-06	1
BRC1	-1.34706e-06	0	1.34706e-06	-1	0.343436	-4.39431e-06	1.7002e-06	1
Deferribacteres	-1.30798e-06	0	1.30798e-06	-1	0.343436	-4.26682e-06	1.65087e-06	1
Actinobacteria	-0.0390811	0.133793	0.172874	-0.723273	0.480328	-0.153967	0.0758051	1
Candidatus_Saccharibacteria	0.00291317	0.0116575	0.00874433	0.619423	0.542634	-0.0068975	0.0127238	1
Aquificae	1.52324e-06	2.8703e-06	1.34706e-06	0.589762	0.562791	-3.90895e-06	6.95543e-06	1
DeinococcusUnclassifiedThermus	2.40618e-06	4.33516e-06	1.92898e-06	0.507104	0.619423	-7.70363e-06	1.2516e-05	1
Planctomycetes	9.7995e-07	2.24686e-06	1.26691e-06	0.475209	0.639895	-3.32749e-06	5.28739e-06	1
SR1	0.000934851	0.00220223	0.00126738	0.450543	0.658546	-0.0034747	0.0053444	1
Spirochaetes	0.00032068	0.00141251	0.00109183	0.381924	0.706634	-0.00143326	0.00207462	1
Fusobacteria	-0.00477426	0.0274475	0.0322217	-0.335405	0.741386	-0.0347855	0.025237	1
Chlamydiae	8.11364e-07	2.15842e-06	1.34706e-06	0.318898	0.753492	-4.53576e-06	6.15849e-06	1
Parcubacteria	-1.25358e-06	2.60437e-06	3.85795e-06	-0.269313	0.791068	-1.11063e-05	8.59918e-06	1
Chrysiogenetes	-5.51433e-07	1.44505e-06	1.99649e-06	-0.223743	0.825613	-5.74967e-06	4.6468e-06	1
Verrucomicrobia	7.07949e-07	3.96456e-06	3.25661e-06	0.190181	0.851154	-7.07538e-06	8.49128e-06	1
Bacteroidetes	-0.00750786	0.135379	0.142887	-0.118523	0.906926	-0.1403	0.125284	1
Acidobacteria	7.06813e-07	2.48958e-05	2.4189e-05	0.0708209	0.944427	-2.04677e-05	2.18813e-05	1
Thermotogae	9.7998e-08	1.44505e-06	1.34706e-06	0.0496058	0.960929	-4.02313e-06	4.21913e-06	1
Hydrogenedentes	-4.48703e-08	1.30219e-06	1.34706e-06	-0.0239491	0.981135	-3.9576e-06	3.86786e-06	1
Synergistetes	-5.30678e-06	0.000382404	0.000387711	-0.020803	0.983629	-0.000540784	0.000530171	1
Streptobacillus Streptobacillus_felis(NR_136478.1)	0.00140234	0.00157108	0.00016874	1.80897	0.0971596	-0.000298732	0.00310341	1
Streptophyta Cucumis_sativus(AJ970307)	3.47432e-05	3.86937e-05	3.9505e-06	1.79937	0.0983881	-7.56002e-06	7.70464e-05	1
Thiobacter Thiobacter_subterraneus(AB180657)	8.88905e-06	8.88905e-06	0	1.79974	0.099359	-1.98178e-06	1.97599e-05	1
Euzebya Euzebya_tangerina(AB478418)	5.61203e-06	5.61203e-06	0	1.78705	0.101484	-1.29993e-06	1.2524e-05	1
Butyrivibrio Butyrivibrio_proteoclasticus(U37378)	0.00127753	0.00132699	4.94681e-05	1.78174	0.102172	-0.000299117	0.00285417	1
Prevotella Prevotella_histicola(EU126661)	0.02285	0.0242511	0.00140113	1.77836	0.102616	-0.00538699	0.051087	1
Gemella Gemella_morbillorum(L14327)	-0.0190909	0.00233917	0.0214301	-1.79339	0.10619	-0.043138	0.0049562	1
Actinomyces Actinomyces_odontolyticus(AJ234040)	0.0260611	0.0487681	0.022707	1.69243	0.112112	-0.00688421	0.0590063	1
Rothia Rothia_dentocariosa(M59055)	0.0180757	0.0251926	0.00711692	1.69425	0.112597	-0.00483219	0.0409836	1
Clostridium_IV Caproiciproducens_galactitolivorans(NR_145929.1)	-2.88067e-05	0	2.88067e-05	-1.74614	0.114738	-6.61263e-05	8.51286e-06	1
Campylobacter Campylobacter_gracilis(DQ174168)	0.00125705	0.00167692	0.000419876	1.68974	0.115491	-0.000354211	0.0028683	1
Prevotella Prevotella_pallens(Y13105)	0.00919774	0.0119763	0.00277855	1.67475	0.115738	-0.00255996	0.0209554	1
Capnocytophaga Capnocytophaga_leadbetteri(DQ009623)	-0.0229606	0.00124335	0.0242039	-1.72788	0.117959	-0.0530047	0.00708353	1
Flavobacterium Flavobacterium_endophyticum(NR_145655.1)	-2.67655e-05	3.07224e-06	2.98377e-05	-1.71957	0.118283	-6.17636e-05	8.23269e-06	1
Peptococcus Peptococcus_niger(X55797)	-0.000345144	7.29253e-05	0.000418069	-1.70959	0.118804	-0.000796321	0.000106033	1
Megasphaera Megasphaera_micronuciformis(AF473834)	0.0106667	0.0120921	0.00142546	1.68453	0.118815	-0.00318566	0.024519	1
Eubacterium Eubacterium_nodatum(Z36274)	-0.000719915	0.000163039	0.000882954	-1.69746	0.119264	-0.0016599	0.000220069	1
Neisseria Neisseria_iguanae(GU233442)	0.000153147	0.000167827	1.46798e-05	1.67326	0.121814	-4.77462e-05	0.00035404	1
Sporosarcina Sporosarcina_newyorkensis(GU994085)	9.58728e-06	9.58728e-06	0	1.67284	0.122528	-3.02689e-06	2.22015e-05	1
Bacteroides Bacteroides_coprosuis(AF319778)	-1.18266e-05	2.074e-06	1.39006e-05	-1.66934	0.124038	-2.74753e-05	3.82197e-06	1
Eggerthia Eggerthia_catenaformis(AJ621549)	-4.81911e-05	1.00927e-05	5.82837e-05	-1.66479	0.126779	-0.000112647	1.62651e-05	1
Phreatobacter alpha_proteobacterium(HE616165)	6.3841e-05	7.07189e-05	6.87788e-06	1.64368	0.127716	-2.13568e-05	0.000149039	1
Rhodospirillum Rhodospirillum_rubrum(CP000230)	2.54147e-05	3.45919e-05	9.17712e-06	1.62312	0.127911	-8.31937e-06	5.91488e-05	1
Peptoniphilus Peptoniphilus_koenoeneniae(EU526291)	-1.61567e-05	0	1.61567e-05	-1.67343	0.12857	-3.79974e-05	5.68406e-06	1
Neisseria Neisseria_gonorrhoeae(X07714)	1.5401e-05	1.5401e-05	0	1.64047	0.129163	-5.26225e-06	3.60643e-05	1
Bacteroides Bacteroides_luti(AB787271)	2.35879e-05	2.35879e-05	0	1.63674	0.129947	-8.13166e-06	5.53076e-05	1
Haemophilus Haemophilus_parainfluenzae(AY362908)	0.00594099	0.0103717	0.00443075	1.59774	0.130361	-0.00196491	0.0138469	1
Eoetvoesia Eoetvoesia_caeni(FJ948170)	-1.75588e-05	2.074e-06	1.96328e-05	-1.64516	0.131878	-4.14371e-05	6.3194e-06	1
Wolinella Wolinella_succinogenes(M88159)	-2.1605e-05	0	2.1605e-05	-1.6443	0.134525	-5.13281e-05	8.11817e-06	1
Gillisia Gillisia_illustrilutea(AY694008)	-1.31373e-05	3.07224e-06	1.62095e-05	-1.62045	0.13486	-3.10941e-05	4.81958e-06	1
Treponema Treponema_socranskii(AF033306)	6.30998e-05	7.03252e-05	7.22545e-06	1.60774	0.135368	-2.29723e-05	0.000149172	1
Serratia Serratia_glossinae(FJ790328)	-9.40421e-06	0	9.40421e-06	-1.62964	0.137617	-2.24585e-05	3.65009e-06	1
Stomatobaculum Stomatobaculum_longum(HM120209)	0.00329787	0.00441335	0.00111548	1.58924	0.137633	-0.00121642	0.00781216	1
Lactobacillus Lactobacillus_brevis(M58810)	0.000443173	0.000528484	8.53111e-05	1.5915	0.139103	-0.00016784	0.00105419	1
Myroides Myroides_sp.(HQ671078)	-2.80384e-05	6.222e-06	3.42604e-05	-1.58235	0.140612	-6.68238e-05	1.0747e-05	1
Sneathia Sneathia_sanguinegens(AJ344093)	1.86363e-05	2.38728e-05	5.23658e-06	1.5494	0.145159	-7.33519e-06	4.46077e-05	1
Tomitella Tomitella_biformata(AB491283)	8.88174e-06	8.88174e-06	0	1.56274	0.146406	-3.62741e-06	2.13909e-05	1
Erysipelothrix Erysipelothrix_rhusiopathiae(AB034200)	5.57752e-05	6.33181e-05	7.5429e-06	1.55329	0.147983	-2.30318e-05	0.000134582	1
Sphaerochaeta Sphaerochaeta_pleomorpha(AF357917)	-1.49239e-05	0	1.49239e-05	-1.58237	0.148025	-3.62592e-05	6.41136e-06	1
Eubacterium Eubacterium_coprostanoligenes(HM037995)	7.17643e-05	7.40707e-05	2.30633e-06	1.5524	0.148708	-2.99212e-05	0.00017345	1
Lactobacillus Lactobacillus_siliginis(NR_115699.1)	0.00029005	0.000306136	1.60856e-05	1.55075	0.14913	-0.000121422	0.000701522	1
Zoogloea Zoogloea_oryzae(AB201043)	2.25964e-05	2.81081e-05	5.51167e-06	1.51756	0.150875	-9.27069e-06	5.44636e-05	1
Pleomorphobacterium Pleomorphobacterium_xiamenense(HQ709062)	4.0591e-05	4.68786e-05	6.28762e-06	1.53563	0.152012	-1.73663e-05	9.85482e-05	1
Arthrobacter Arthrobacter_agilis(X80748)	1.33295e-05	1.33295e-05	0	1.5323	0.15369	-5.81696e-06	3.2476e-05	1
Macellibacteroides Macellibacteroides_fermentans(HQ020488)	-8.19409e-05	5.26976e-05	0.000134638	-1.48899	0.156762	-0.000199012	3.51298e-05	1
Haemophilus Haemophilus_sputorum(JF506642)	0.00145305	0.00180068	0.000347636	1.49575	0.157105	-0.000632185	0.00353828	1
Lachnospiracea_incertae_sedis Eubacterium_xylanophilum(L34628)	-7.52756e-06	3.01224e-06	1.05398e-05	-1.4926	0.159437	-1.84242e-05	3.36909e-06	1
Mannheimia Mannheimia_haemolytica(M75080)	4.65031e-05	5.7505e-05	1.10018e-05	1.48404	0.163179	-2.165e-05	0.000114656	1
Fibrobacter Fibrobacter_intestinalis(AJ496284)	-1.14776e-05	0	1.14776e-05	-1.51174	0.164889	-2.86525e-05	5.69741e-06	1
Porphyromonas Porphyromonas_pasteri(NR_136788.1)	-0.0474076	0.0161009	0.0635086	-1.49595	0.164899	-0.117815	0.0230001	1
Staphylococcus Staphylococcus_pettenkoferi(AF322002)	-2.2877e-05	2.074e-06	2.4951e-05	-1.50547	0.165242	-5.70616e-05	1.13077e-05	1
Capnocytophaga Capnocytophaga_gingivalis(X67608)	-0.00225151	0.00145591	0.00370742	-1.47464	0.166065	-0.00557829	0.00107527	1
Veillonella Veillonella_denticariosi(EF185167)	8.66631e-06	8.66631e-06	0	1.48308	0.166128	-4.19504e-06	2.15277e-05	1
Prevotella Prevotella_falsenii(AB429504)	4.26952e-06	4.26952e-06	0	1.48252	0.166275	-2.06912e-06	1.06082e-05	1
Acidovorax Acidovorax_radicis(HM027578)	4.26952e-06	4.26952e-06	0	1.48252	0.166275	-2.06912e-06	1.06082e-05	1
Fusobacterium Fusobacterium_periodonticum(NR_117839.1)	4.26952e-06	4.26952e-06	0	1.48252	0.166275	-2.06912e-06	1.06082e-05	1
Geodermatophilus Geodermatophilus_poikilotrophus(NR_136841.1)	4.15163e-06	4.15163e-06	0	1.48245	0.166293	-2.01227e-06	1.03155e-05	1
Actinobacillus Actinobacillus_scotiae(Y09653)	4.15163e-06	4.15163e-06	0	1.48245	0.166293	-2.01227e-06	1.03155e-05	1
Sneathiella Sneathiella_glossodoripedis(AB289439)	5.23752e-05	5.23752e-05	0	1.47776	0.167524	-2.56329e-05	0.000130383	1
Stenotrophomonas Stenotrophomonas_nitritireducens(AJ012229)	-1.17904e-05	0	1.17904e-05	-1.49785	0.168399	-2.95972e-05	6.01633e-06	1
Peptoniphilus Peptoniphilus_methioninivorax(GU440754)	-5.89522e-06	0	5.89522e-06	-1.49785	0.168399	-1.47986e-05	3.00817e-06	1
Eikenella Eikenella_corrodens(AB525415)	-0.00221036	0.000589362	0.00279972	-1.49101	0.168516	-0.00553901	0.00111828	1
Desulfarculus Desulfarculus_baarsii(AF418174)	4.52185e-06	4.52185e-06	0	1.47274	0.16885	-2.23599e-06	1.12797e-05	1
Mycobacterium Mycobacterium_agri(AJ429045)	4.50434e-06	4.50434e-06	0	1.4719	0.169071	-2.23115e-06	1.12398e-05	1
Treponema Treponema_bryantii(FR749895)	-1.68031e-05	0	1.68031e-05	-1.49107	0.170136	-4.22957e-05	8.68953e-06	1
Lactobacillus Lactobacillus_gasseri(AF519171)	-6.87458e-06	0	6.87458e-06	-1.49047	0.170291	-1.73085e-05	3.55932e-06	1
Leptotrichia Leptotrichia_hofstadii(AY029803)	-0.00486242	0.00125973	0.00612215	-1.48507	0.170467	-0.0122281	0.00250323	1
Mahella Mahella_australiensis(AY331143)	5.62265e-06	5.62265e-06	0	1.46614	0.170604	-2.81811e-06	1.40634e-05	1
Clostridium_IV Clostridium_merdae(NR_147400.1)	7.99293e-05	0.000105768	2.58382e-05	1.44755	0.171617	-3.94597e-05	0.000199318	1
Proteiniclasticum Proteiniclasticum_ruminis(DQ852338)	8.37779e-05	8.81468e-05	4.3689e-06	1.46131	0.171758	-4.23263e-05	0.000209882	1
Auritidibacter Auritidibacter_ignavus(FN554542)	4.78273e-06	4.78273e-06	0	1.46156	0.171832	-2.41964e-06	1.19851e-05	1
Streptomyces Streptomyces_polyrhachis(NR_125651.1)	-3.79175e-06	0	3.79175e-06	-1.48374	0.17203	-9.57276e-06	1.98926e-06	1
Lactobacillus Lactobacillus_rossiae(AJ564009)	-3.79175e-06	0	3.79175e-06	-1.48374	0.17203	-9.57276e-06	1.98926e-06	1
Arcobacter Arcobacter_skirrowii(L14625)	-3.79175e-06	0	3.79175e-06	-1.48374	0.17203	-9.57276e-06	1.98926e-06	1
Bacteroides Bacteroides_timonensis(NR_144704.1)	-5.39532e-06	0	5.39532e-06	-1.48065	0.172835	-1.36383e-05	2.84771e-06	1
Alteribacillus Bacillus_iranensis(HQ433452)	-6.59181e-06	0	6.59181e-06	-1.47972	0.173077	-1.66692e-05	3.48555e-06	1
Streptococcus Streptococcus_constellatus(JN787160)	7.50001e-05	0.000102095	2.7095e-05	1.44521	0.173795	-3.79667e-05	0.000187967	1
Acetoanaerobium Acetoanaerobium_pronyense(NR_136796.1)	-3.9505e-06	0	3.9505e-06	-1.47434	0.17449	-1.0012e-05	2.11098e-06	1
Pedobacter Pedobacter_steynii(AM491372)	-5.23658e-06	0	5.23658e-06	-1.47059	0.175478	-1.32918e-05	2.81867e-06	1
Garciella Irregularibacter_muris(NR_144613.1)	-5.23658e-06	0	5.23658e-06	-1.47059	0.175478	-1.32918e-05	2.81867e-06	1
Howardella Howardella_ureilytica(DQ925472)	-0.000846902	4.04576e-05	0.00088736	-1.47037	0.175489	-0.00214957	0.00045577	1
Lactobacillus Lactobacillus_concavus(AY683322)	0.0003782	0.000433714	5.5514e-05	1.44184	0.176867	-0.000198248	0.000954648	1
Streptophyta Nymphaea_alba(AJ627251)	1.23601e-05	1.23601e-05	0	1.44289	0.176917	-6.49401e-06	3.12142e-05	1
Megasphaera Megasphaera_cerevisiae(NR_113307.1)	-7.10139e-06	0	7.10139e-06	-1.46041	0.178187	-1.81014e-05	3.89857e-06	1
Treponema Treponema_parvum(AF302937)	-5.85734e-06	0	5.85734e-06	-1.45938	0.178464	-1.49367e-05	3.22202e-06	1
Corynebacterium Corynebacterium_matruchotii(X82065)	0.00438349	0.00478085	0.000397364	1.43064	0.180182	-0.00235609	0.0111231	1
Fusobacterium Fusobacterium_canifelinum(AY162221)	-1.47986e-05	0	1.47986e-05	-1.44815	0.1815	-3.79155e-05	8.31834e-06	1
Streptococcus Streptococcus_anginosus(JN787193)	-0.00111291	5.32596e-05	0.00116617	-1.44764	0.181509	-0.00285096	0.000625139	1
Erysipelotrichaceae_incertae_sedis Dielma_fastidiosa(NR_125593.1)	-6.09521e-06	0	6.09521e-06	-1.44743	0.181695	-1.56213e-05	3.43084e-06	1
Erysipelothrix Erysipelothrix_inopinata(AJ550617)	0.000260076	0.000283201	2.31251e-05	1.41985	0.183205	-0.000142789	0.00066294	1
Tropheryma Tropheryma_whipplei(AF251035)	-5.61359e-06	0	5.61359e-06	-1.43814	0.184243	-1.44436e-05	3.21645e-06	1
Porphyromonas Porphyromonas_uenonis(AY570514)	-4.7993e-05	2.014e-06	5.0007e-05	-1.43688	0.184353	-0.000123468	2.74817e-05	1
Facklamia Facklamia_tabacinasalis(Y17820)	-5.93647e-06	0	5.93647e-06	-1.4331	0.185639	-1.53072e-05	3.43431e-06	1
Bulleidia Bulleidia_extructa(AF220064)	-0.00126868	0.000368565	0.00163724	-1.42449	0.18638	-0.00326795	0.000730589	1
Bordetella Bordetella_trematum(AJ277798)	-6.43148e-06	0	6.43148e-06	-1.43021	0.186441	-1.66041e-05	3.74115e-06	1
Corynebacterium Corynebacterium_imitans(Y09044)	6.16563e-06	6.16563e-06	0	1.40605	0.187322	-3.48582e-06	1.58171e-05	1
Pedobacter Pedobacter_panaciterrae(AB245368)	-8.70145e-06	0	8.70145e-06	-1.42687	0.187375	-2.24967e-05	5.0938e-06	1
Actinomyces Actinomyces_gerencseriae(X80414)	9.68678e-05	0.000192474	9.56064e-05	1.36122	0.188587	-5.15759e-05	0.000245311	1
Clostridium_XlVb Clostridium_colinum(X76748)	8.14438e-06	8.14438e-06	0	1.39969	0.189171	-4.66251e-06	2.09513e-05	1
Nibrella Larkinella_sp.(JN607161)	-4.73316e-06	0	4.73316e-06	-1.4196	0.189419	-1.22755e-05	2.80921e-06	1
Lactobacillus Lactobacillus_mucosae(AF126738)	-4.73316e-06	0	4.73316e-06	-1.4196	0.189419	-1.22755e-05	2.80921e-06	1
Planococcus Planococcus_dechangensis(NR_148301.1)	-4.73316e-06	0	4.73316e-06	-1.4196	0.189419	-1.22755e-05	2.80921e-06	1
Peptostreptococcus Peptostreptococcus_stomatis(DQ160208)	-0.0322632	0.00940074	0.041664	-1.40286	0.190687	-0.0834479	0.0189215	1
Neisseria Neisseria_meningitidis(JN175351)	-5.38823e-06	0	5.38823e-06	-1.4133	0.191207	-1.40127e-05	3.23628e-06	1
Orenia Orenia_chitinitropha(KF680167)	3.01224e-06	3.01224e-06	0	1.39135	0.191618	-1.75285e-06	7.77734e-06	1
Clostridium_IV Clostridium_leptum(AJ305238)	-1.56788e-05	0	1.56788e-05	-1.4096	0.192265	-4.08406e-05	9.48298e-06	1
Staphylococcus Staphylococcus_cohnii(AB009936)	-1.13601e-05	0	1.13601e-05	-1.40576	0.193365	-2.96407e-05	6.92057e-06	1
Desulfovibrio Desulfovibrio_desulfuricans(AF192153)	-2.75789e-05	6.222e-06	3.38009e-05	-1.38545	0.193487	-7.14165e-05	1.62588e-05	1
Saccharicrinis Saccharicrinis_marinus(NR_137404.1)	-2.09501e-05	0	2.09501e-05	-1.40238	0.194339	-5.47443e-05	1.28441e-05	1
Corynebacterium Corynebacterium_matruchotii(NR_119179.1)	6.28926e-06	6.28926e-06	0	1.38006	0.194972	-3.74118e-06	1.63197e-05	1
Mycoplasma Mycoplasma_salivarium(AF125583)	-0.00753227	7.51068e-05	0.00760737	-1.39988	0.195055	-0.0197037	0.00463915	1
Gp3 uncultured_Acidobacteria(EF457331)	7.8835e-06	7.8835e-06	0	1.37787	0.195628	-4.70948e-06	2.04765e-05	1
Rothia Rothia_terrae(DQ822568)	-1.24721e-05	2.41826e-06	1.48903e-05	-1.3819	0.195975	-3.24785e-05	7.5344e-06	1
Chryseobacterium Chryseobacterium_arachidiradicis(NR_136482.1)	3.0288e-05	4.01721e-05	9.88409e-06	1.35452	0.197286	-1.77261e-05	7.83021e-05	1
Lactobacillus Lactobacillus_graminis(AM113778)	0.0164043	0.0206203	0.00421599	1.36405	0.198753	-0.00993746	0.0427461	1
Limimonas Limimonas_halophila(JN605361)	2.41656e-05	2.60028e-05	1.83722e-06	1.36071	0.200272	-1.48224e-05	6.31536e-05	1
Bosea Bosea_sp.(FR774993)	9.17751e-06	9.17751e-06	0	1.36038	0.200933	-5.67092e-06	2.40259e-05	1
Lactococcus Lactococcus_nasutitermitis(NR_147780.1)	3.25745e-05	3.25745e-05	0	1.35745	0.201836	-2.02423e-05	8.53914e-05	1
Planomicrobium Planomicrobium_glaciei(EU036220)	-5.43305e-06	0	5.43305e-06	-1.37229	0.203201	-1.43892e-05	3.52309e-06	1
Lactobacillus Lactobacillus_paucivorans(FN185731)	0.000564041	0.000726921	0.00016288	1.3494	0.203281	-0.000351549	0.00147963	1
Vitreoscilla Vitreoscilla_stercoraria(L06174)	1.07348e-05	1.63609e-05	5.62611e-06	1.31968	0.204351	-6.42057e-06	2.78901e-05	1
Propionispira Veillonellaceae_bacterium(AB298743)	3.50609e-06	3.50609e-06	0	1.34151	0.206794	-2.24629e-06	9.25847e-06	1
Clostridium_XI Clostridium_litorale(X77845)	3.50609e-06	3.50609e-06	0	1.34151	0.206794	-2.24629e-06	9.25847e-06	1
Maricaulis Maricaulis_parjimensis(AJ227808)	1.50266e-05	1.50266e-05	0	1.34128	0.206867	-9.63146e-06	3.96846e-05	1
Clostridium_sensu_stricto Clostridium_grantii(X75272)	-7.91879e-06	0	7.91879e-06	-1.35921	0.207159	-2.10981e-05	5.26056e-06	1
Enterococcus Enterococcus_aquimarinus(AJ877015)	-9.21654e-06	2.074e-06	1.12905e-05	-1.34144	0.207289	-2.43719e-05	5.93881e-06	1
Thauera Thauera_terpenica(AJ005817)	-1.27452e-05	7.44965e-06	2.01949e-05	-1.30739	0.208815	-3.3343e-05	7.85264e-06	1
Acinetobacter Acinetobacter_gandensis(KM206131)	7.44965e-06	7.44965e-06	0	1.3343	0.209069	-4.83886e-06	1.97382e-05	1
Clostridium_IV Negativibacillus_massiliensis(NR_147378.1)	7.44965e-06	7.44965e-06	0	1.3343	0.209069	-4.83886e-06	1.97382e-05	1
Acidaminobacter Acidaminobacter_hydrogenoformans(AF016691)	1.94999e-05	1.94999e-05	0	1.33116	0.210067	-1.27419e-05	5.17418e-05	1
Lactobacillus Lactobacillus_wasatchensis(NR_147709.1)	7.38965e-06	7.38965e-06	0	1.32753	0.211224	-4.86202e-06	1.96413e-05	1
Atopobium Atopobium_parvulum(CP001721)	0.0177766	0.0238163	0.00603974	1.31773	0.213139	-0.0117446	0.0472977	1
Eubacterium Eubacterium_sulci(AJ006963)	0.00423331	0.00585587	0.00162256	1.29932	0.21338	-0.00270893	0.0111755	1
Propionibacterium Propionibacterium_acidifaciens(EU979537)	-1.91699e-05	2.41826e-06	2.15882e-05	-1.32494	0.216115	-5.16302e-05	1.32904e-05	1
Pedobacter Pedobacter_koreensis(DQ092871)	-1.16793e-05	0	1.16793e-05	-1.32721	0.217123	-3.15862e-05	8.22751e-06	1
Telmatospirillum Telmatospirillum_siberiense(AF524863)	3.51619e-05	3.82509e-05	3.08899e-06	1.30214	0.218805	-2.40852e-05	9.44091e-05	1
Weissella Weissella_oryzae(AB690345)	0.00123055	0.00158028	0.000349723	1.30036	0.218979	-0.00084171	0.00330281	1
Bacteroides Bacteroides_reticulotermitis(AB692943)	0.00142086	0.00211465	0.000693793	1.29417	0.219073	-0.00096141	0.00380313	1
Lactobacillus Lactobacillus_fructivorans(X76330)	-8.32557e-06	0	8.32557e-06	-1.31917	0.219685	-2.26025e-05	5.95136e-06	1
Carnobacterium Carnobacterium_mobile(AB083414)	-8.32557e-06	0	8.32557e-06	-1.31917	0.219685	-2.26025e-05	5.95136e-06	1
Porphyromonas Porphyromonas_circumdentaria(L26102)	-1.11571e-05	3.20439e-06	1.43615e-05	-1.29366	0.220402	-2.99721e-05	7.65783e-06	1
Leptotrichia Leptotrichia_buccalis(CP001685)	-0.00200966	0.000824043	0.0028337	-1.30398	0.222429	-0.00545962	0.0014403	1
Vallitalea Vallitalea_pronyensis(KC876639)	4.20263e-06	4.20263e-06	0	1.2858	0.22492	-2.99126e-06	1.13965e-05	1
Proteocatella Proteocatella_sphenisci(AF450134)	3.44592e-05	3.82509e-05	3.79175e-06	1.27876	0.226845	-2.4723e-05	9.36414e-05	1
Phocaeicola Phocaeicola_abscessus(EU694176)	-7.54889e-05	1.62585e-05	9.17474e-05	-1.29101	0.226936	-0.000206523	5.55452e-05	1
Oceanobacillus Oceanobacillus_neutriphilus(EU709018)	3.11638e-05	3.87415e-05	7.57777e-06	1.2671	0.226937	-2.18676e-05	8.41951e-05	1
Bacteroides Bacteroides_heparinolyticus(NR_044633.1)	-0.000332086	2.76873e-06	0.000334855	-1.29597	0.227227	-0.000911735	0.000247562	1
Neisseria Morococcus_cerebrosus(JN175352)	-1.61568e-05	2.074e-06	1.82308e-05	-1.28834	0.228098	-4.42971e-05	1.19835e-05	1
Aquabacterium Aquabacterium_olei(NR_137381.1)	3.68392e-05	4.0628e-05	3.78888e-06	1.26505	0.231148	-2.69962e-05	0.000100674	1
Lactobacillus Lactobacillus_oris(X94229)	-0.000145098	6.28926e-06	0.000151387	-1.28258	0.231585	-0.000400889	0.000110693	1
Corynebacterium Corynebacterium_kroppenstedtii(Y10077)	0.000217682	0.000361626	0.000143945	1.24751	0.232545	-0.000156341	0.000591704	1
Weissella Weissella_soli(AY028260)	7.91206e-06	1.02184e-05	2.30633e-06	1.24469	0.233411	-5.70452e-06	2.15286e-05	1
Mogibacterium Mogibacterium_timidum(Z36296)	-0.000431297	6.53622e-05	0.000496659	-1.25632	0.240286	-0.00120657	0.000343977	1
Oscillibacter Oscillibacter_valericigenes(AB238598)	-7.70321e-06	9.98243e-07	8.70145e-06	-1.24659	0.24246	-2.15742e-05	6.16782e-06	1
Oribacterium Oribacterium_asaccharolyticum(HM120211)	5.14624e-06	5.14624e-06	0	1.23196	0.243648	-4.04785e-06	1.43403e-05	1
Lactobacillus Lactobacillus_panis(X94230)	-1.15733e-05	0	1.15733e-05	-1.24475	0.244659	-3.26061e-05	9.45948e-06	1
Bacillus Bacillus_badius(NR_115577.1)	-1.4163e-05	0	1.4163e-05	-1.24328	0.245175	-3.99326e-05	1.16066e-05	1
Saccharibacteria_genera_incertae_sedis TM7_phylum(AF385500)	-0.00367953	0.00252184	0.00620136	-1.23346	0.2456	-0.010326	0.00296692	1
Actinocatenispora Actinocatenispora_sera(AB263096)	5.38929e-06	5.38929e-06	0	1.22103	0.247599	-4.32522e-06	1.51038e-05	1
Porphyromonas Porphyromonas_gingivalis(AB035459)	-0.00257198	0.000468503	0.00304048	-1.22773	0.249296	-0.00727785	0.0021339	1
Geofilum Rikenellaceae_bacterium(AB362265)	-3.12774e-05	2.16625e-05	5.29399e-05	-1.1939	0.250179	-8.68826e-05	2.43278e-05	1
Neisseria Neisseria_dentiae(AF487709)	8.23443e-05	8.61332e-05	3.78888e-06	1.21183	0.250814	-6.71009e-05	0.00023179	1
Simplicispira Simplicispira_metamorpha(Y18618)	-1.51622e-05	0	1.51622e-05	-1.22643	0.251154	-4.31289e-05	1.28045e-05	1
Simonsiella Simonsiella_muelleri(AF328147)	6.27105e-05	7.65484e-05	1.3838e-05	1.19991	0.252195	-5.05305e-05	0.000175951	1
Streptococcus Streptococcus_sanguinis(AF003928)	0.0164615	0.0291946	0.0127332	1.17779	0.255	-0.0130116	0.0459345	1
Sinibacillus Ornithinibacillus_sp.(KC404830)	-6.01706e-06	2.50785e-06	8.52491e-06	-1.18105	0.256637	-1.69111e-05	4.87697e-06	1
Enterococcus Enterococcus_alcedinis(JX948102)	2.56506e-05	2.56506e-05	0	1.19163	0.258481	-2.17269e-05	7.30281e-05	1
Pediococcus Pediococcus_cellicola(AY956788)	0.000663022	0.00105603	0.000393011	1.18212	0.258887	-0.000551996	0.00187804	1
Treponema Treponema_medium(D85437)	0.000380875	0.000640167	0.000259292	1.16154	0.261763	-0.000311921	0.00107367	1
Persicobacter Persicobacter_diffluens(AB260929)	1.06841e-05	1.91228e-05	8.43871e-06	1.15866	0.26217	-8.7291e-06	3.00973e-05	1
Streptococcus Streptococcus_constellatus(AY309095)	-1.46818e-05	0	1.46818e-05	-1.19035	0.26436	-4.25834e-05	1.32198e-05	1
Neisseria Neisseria_cinerea(NR_121687.1)	-0.0109058	0.00100687	0.0119127	-1.18683	0.265036	-0.0316241	0.00981246	1
Dysgonomonas Dysgonomonas_oryzarvi(AB547446)	-8.32208e-05	7.69519e-05	0.000160173	-1.15281	0.265188	-0.00023571	6.92685e-05	1
Agromyces Agromyces_rhizospherae(AB023357)	-5.43324e-06	9.98243e-07	6.43148e-06	-1.17951	0.265791	-1.57124e-05	4.84593e-06	1
Neisseria Neisseria_perflava(HF558366)	0.0278967	0.0289458	0.00104907	1.17025	0.266562	-0.0245529	0.0803464	1
Prevotella Prevotella_veroralis(L16473)	0.000200794	0.00037034	0.000169547	1.14686	0.267289	-0.000168529	0.000570116	1
Xenorhabdus Xenorhabdus_ishibashii(GQ149086)	9.70622e-06	1.52179e-05	5.51167e-06	1.14034	0.267667	-8.05315e-06	2.74656e-05	1
Bacteroides Bacteroides_coprocola(AB200224)	-1.99928e-05	8.296e-06	2.82888e-05	-1.15167	0.268603	-5.71998e-05	1.72143e-05	1
Olsenella Olsenella_umbonata(FN178463)	-1.89505e-05	0	1.89505e-05	-1.17879	0.268706	-5.53175e-05	1.74164e-05	1
Staphylococcus Staphylococcus_saccharolyticus(L37602)	-2.22163e-05	0	2.22163e-05	-1.17871	0.268738	-6.48535e-05	2.04209e-05	1
Stenotrophomonas Stenotrophomonas_rhizophila(AJ293463)	9.04891e-05	0.000120794	3.03053e-05	1.159	0.269965	-8.04542e-05	0.000261432	1
Capnocytophaga Capnocytophaga_granulosa(U41347)	0.00157169	0.00212943	0.00055774	1.15209	0.270588	-0.00138374	0.00452712	1
Rhodoglobus Rhodoglobus_vestalii(AJ459101)	-4.39708e-06	9.98243e-07	5.39532e-06	-1.16382	0.270615	-1.27765e-05	3.98231e-06	1
Nautilia Nautilia_nitratireducens(FJ532475)	7.40702e-06	7.40702e-06	0	1.15811	0.271344	-6.66995e-06	2.1484e-05	1
Methylomicrobium Methylomicrobium_pelagicum(X72775)	1.63198e-05	1.63198e-05	0	1.15782	0.27146	-1.47038e-05	4.73434e-05	1
Enterococcus Enterococcus_mundtii(AF061013)	6.33645e-05	0.000113888	5.05238e-05	1.14111	0.271858	-5.5076e-05	0.000181805	1
Actinomyces Actinomyces_meyeri(X82451)	-0.00524217	0.00546848	0.0107106	-1.1441	0.272275	-0.0150943	0.00460995	1
Actinomyces Actinomyces_timonensis(EU484334)	-9.76818e-05	1.34855e-05	0.000111167	-1.16186	0.274195	-0.000286891	9.15277e-05	1
Bifidobacterium Bifidobacterium_dentium(D86183)	-0.00423855	7.78208e-05	0.00431637	-1.16377	0.274427	-0.012477	0.00399989	1
Pontibacillus Pontibacillus_halophilus(EU583728)	1.0928e-05	2.05712e-05	9.64321e-06	1.13144	0.274627	-9.55567e-06	3.14117e-05	1
Streptococcus Streptococcus_halichoeri(AJ606046)	3.08818e-05	5.57116e-05	2.48297e-05	1.12966	0.275011	-2.69957e-05	8.87594e-05	1
Faecalitalea Traorella_massiliensis(NR_147369.1)	2.80423e-05	3.03486e-05	2.30633e-06	1.14594	0.275722	-2.57028e-05	8.17873e-05	1
Olsenella Olsenella_uli(AF292373)	-0.000135591	5.86582e-05	0.000194249	-1.14705	0.275914	-0.000396053	0.000124872	1
Bacteroides Bacteroides_zoogleoformans(NR_113353.1)	-3.66735e-05	3.20439e-06	3.98779e-05	-1.15433	0.277513	-0.000108323	3.49758e-05	1
Saccharibacteria_genera_incertae_sedis uncultured_candidate(AF445701)	5.73269e-05	0.000105267	4.794e-05	1.11405	0.278971	-5.02796e-05	0.000164933	1
Capnocytophaga Capnocytophaga_sputigena(X67609)	-0.00408039	0.00201398	0.00609437	-1.14687	0.279432	-0.0120619	0.00390108	1
Intestinimonas Intestinimonas_butyriciproducens(KC311367)	2.7331e-05	2.7331e-05	0	1.13652	0.279893	-2.55982e-05	8.02602e-05	1
Bacteroides Bacteroides_ovatus(AB050108)	-1.75926e-05	0	1.75926e-05	-1.14569	0.281472	-5.23289e-05	1.71438e-05	1
Streptococcus Streptococcus_lactarius(GU045364)	0.00428088	0.00675492	0.00247404	1.12524	0.281544	-0.00396801	0.0125298	1
Lactobacillus Lactobacillus_fermentum(JN175331)	-0.00326193	1.79748e-05	0.0032799	-1.145	0.281743	-0.00970643	0.00318258	1
Permianibacter Pseudomonadaceae_bacterium(KJ721800)	4.77485e-05	4.77485e-05	0	1.13081	0.282186	-4.51879e-05	0.000140685	1
Enterococcus Enterococcus_sp.(HF679036)	9.41199e-05	0.000117179	2.30595e-05	1.12622	0.282783	-8.86195e-05	0.000276859	1
Paenibacillus Paenibacillus_hodogayensis(AB179866)	-1.00219e-05	2.014e-06	1.20359e-05	-1.1239	0.287387	-2.98985e-05	9.85466e-06	1
Gemella Gemella_cuniculi(AJ251987)	-1.09125e-05	1.0869e-05	2.17815e-05	-1.10149	0.288582	-3.20871e-05	1.0262e-05	1
Streptococcus Streptococcus_sp.(AB936273)	-0.000162205	1.06698e-05	0.000172875	-1.12608	0.28916	-0.000487874	0.000163465	1
Dysgonomonas Dysgonomonas_sp.(HG315620)	5.64745e-05	7.60415e-05	1.9567e-05	1.10657	0.291024	-5.52214e-05	0.00016817	1
Sporacetigenium Sporacetigenium_mesophilum(AY682207)	-1.61249e-05	7.15978e-06	2.32847e-05	-1.10463	0.292168	-4.81304e-05	1.58806e-05	1
Methylarcula Methylarcula_marina(AF030436)	3.13179e-05	3.36242e-05	2.30633e-06	1.10409	0.292818	-3.10138e-05	9.36497e-05	1
Comamonas Comamonas_denitrificans(AF233877)	0.000282692	0.000454013	0.000171321	1.09553	0.293574	-0.000275967	0.00084135	1
Mycoplasma Mycoplasma_conjunctivae(U44770)	-3.45566e-06	9.98243e-07	4.45391e-06	-1.10235	0.293779	-1.0353e-05	3.44166e-06	1
Streptococcus Streptococcus_hongkongensis(HQ335006)	-3.92797e-06	9.98243e-07	4.92622e-06	-1.10428	0.294041	-1.17987e-05	3.94278e-06	1
Gemella Gemella_asaccharolytica(EU427463)	-7.03437e-06	3.20439e-06	1.02388e-05	-1.08592	0.295204	-2.08806e-05	6.81185e-06	1
Chryseobacterium Chryseobacterium_carnis(JX100817)	4.1398e-05	5.72008e-05	1.58028e-05	1.08792	0.297476	-4.12818e-05	0.000124078	1
Eubacterium Emergencia_timonensis(NR_144737.1)	1.56491e-05	1.87381e-05	3.08899e-06	1.08797	0.297882	-1.56746e-05	4.69727e-05	1
Prevotella Prevotella_multisaccharivorax(AB200414)	0.00014379	0.000146596	2.80623e-06	1.09182	0.298226	-0.000146041	0.00043362	1
Acinetobacter Acinetobacter_tjernbergiae(NR_117629.1)	-7.32734e-06	2.074e-06	9.40134e-06	-1.0871	0.300482	-2.2182e-05	7.52729e-06	1
Arthrobacter Arthrobacter_nasiphocae(AJ292364)	-4.77108e-06	9.98243e-07	5.76933e-06	-1.08858	0.301911	-1.45384e-05	4.99623e-06	1
Prevotella Prevotella_fusca(FJ545433)	-8.60559e-05	6.35772e-05	0.000149633	-1.07928	0.303063	-0.000261079	8.89668e-05	1
Tepidiphilus Petrobacter_succinatimandens(AY219713)	2.88923e-05	2.88923e-05	0	1.07926	0.303568	-3.0029e-05	8.78135e-05	1
Bifidobacterium Bifidobacterium_longum(D86184)	-0.00304484	0.000197865	0.00324271	-1.08603	0.3056	-0.00938373	0.00329404	1
Serratia Serratia_liquefaciens(AJ306725)	-4.75229e-06	2.50785e-06	7.26014e-06	-1.05692	0.306008	-1.42722e-05	4.76759e-06	1
Roseococcus Sediminicoccus_rosea(NR_132670.1)	2.59683e-05	2.82746e-05	2.30633e-06	1.07235	0.306122	-2.72146e-05	7.91512e-05	1
Corynebacterium Corynebacterium_tuberculostearicum(AJ438050)	-0.0022107	4.05658e-05	0.00225127	-1.08153	0.307579	-0.00683446	0.00241305	1
Neisseria Neisseria_bacilliformis(AY560519)	-0.00222297	3.79323e-05	0.0022609	-1.08015	0.308164	-0.00687836	0.00243243	1
Lactobacillus Lactobacillus_salivarius(AF089108)	-0.000224674	4.77583e-05	0.000272432	-1.07263	0.309813	-0.000694434	0.000245086	1
Rhizobium Rhizobium_sp.(HE649224)	4.48807e-05	4.48807e-05	0	1.06305	0.31054	-4.80423e-05	0.000137804	1
Actinomyces Actinomyces_bowdenii(AJ234039)	3.96622e-05	4.18098e-05	2.14758e-06	1.06038	0.311555	-4.25971e-05	0.000121921	1
Prevotella Prevotella_oralis(AY323522)	-0.000674513	0.000119853	0.000794366	-1.06932	0.312424	-0.00209871	0.00074968	1
Anaeroglobus Colibacter_massiliensis(NR_147373.1)	-0.000206672	0	0.000206672	-1.06329	0.315348	-0.00064637	0.000233026	1
Hellea Hellea_balneolensis(AY576758)	4.69991e-05	4.69991e-05	0	1.05101	0.315794	-5.14242e-05	0.000145422	1
Porphyromonas Porphyromonas_endodontalis(AY253728)	-0.00536127	0.0048814	0.0102427	-1.0384	0.317162	-0.0164635	0.00574099	1
Peptostreptococcaceae_incertae_sedis Eubacterium_yurii(AY533381)	8.32094e-05	0.000155938	7.27284e-05	1.02807	0.317296	-8.66185e-05	0.000253037	1
Streptococcus Streptococcus_massiliensis(AY769997)	-0.000481283	0	0.000481283	-1.05776	0.31773	-0.00151057	0.000548007	1
Lactobacillus Lactobacillus_mudanjiangensis(NR_125561.1)	0.00239766	0.00452175	0.00212409	1.03265	0.318987	-0.0025743	0.00736962	1
Anaerovorax Casaltella_massiliensis(NR_133037.1)	-4.09948e-05	9.78034e-06	5.07752e-05	-1.04524	0.320655	-0.00012845	4.64601e-05	1
Scardovia Scardovia_wiggsiae(AY278626)	-0.00199957	0.00128943	0.003289	-1.04091	0.321165	-0.00624925	0.00225012	1
Streptophyta Lemna_minor(DQ400350)	8.0749e-06	9.71907e-06	1.64417e-06	1.03284	0.322031	-8.95788e-06	2.51077e-05	1
Porphyromonas Porphyromonas_gulae(AF208290)	-0.00012994	2.19552e-06	0.000132135	-1.044	0.3237	-0.000411469	0.00015159	1
Leptotrichia Leptotrichia_goodfellowii(AY029807)	0.00332639	0.00388934	0.000562944	1.03177	0.324092	-0.00375995	0.0104127	1
Fusobacterium Fusobacterium_gastrosuis(NR_146837.1)	6.26613e-05	7.39723e-05	1.13111e-05	1.02676	0.326129	-7.13151e-05	0.000196638	1
Staphylococcus Staphylococcus_massiliensis(EU707796)	-5.08568e-05	0	5.08568e-05	-1.03668	0.326933	-0.000161832	6.01182e-05	1
Eubacterium Eubacterium_pyruvativorans(AJ310135)	-1.31878e-05	4.52185e-06	1.77096e-05	-1.02747	0.328188	-4.17498e-05	1.53742e-05	1
Dialister Dialister_micraerophilus(AF473837)	-0.00170575	8.23884e-05	0.00178813	-1.03332	0.328387	-0.00543921	0.00202772	1
Conchiformibius Conchiformibius_steedae(AB087261)	1.04946e-05	1.41691e-05	3.67444e-06	1.01252	0.328425	-1.17304e-05	3.27197e-05	1
Thiolamprovum Thiolamprovum_pedioforme(Y12297)	0.000221351	0.000221351	0	1.02111	0.329135	-0.000255767	0.00069847	1
Streptobacillus Streptobacillus_notomytis(NR_145915.1)	-0.00081734	0	0.00081734	-1.0305	0.329673	-0.00261157	0.000976891	1
Treponema Treponema_succinifaciens(M57738)	5.90703e-05	5.90703e-05	0	1.01863	0.330259	-6.85644e-05	0.000186705	1
Neisseria Neisseria_oralis(JN104029)	0.00413949	0.00427382	0.000134334	1.01782	0.33059	-0.00481004	0.013089	1
Actinomyces Actinomyces_cardiffensis(AJ421779)	-0.000306917	0.000165673	0.00047259	-1.0041	0.330756	-0.000956627	0.000342792	1
Streptococcus Streptococcus_sobrinus(AY188349)	-0.00061584	4.64548e-06	0.000620485	-1.02609	0.331636	-0.00197354	0.000741857	1
Prevotella Prevotella_ruminicola(L16482)	-7.99594e-05	0	7.99594e-05	-1.02592	0.331713	-0.000256271	9.63519e-05	1
Lactobacillus Lactobacillus_secaliphilus(AM279150)	2.22066e-05	2.93087e-05	7.10202e-06	1.00654	0.331894	-2.52875e-05	6.97008e-05	1
Actinomyces Actinomyces_viscosus(X82453)	0.00172009	0.00200392	0.000283833	1.00938	0.333704	-0.0020139	0.00545408	1
Kofleria Kofleria_flava(AJ233944)	0.000228126	0.000228126	0	1.01028	0.334067	-0.000268866	0.000725118	1
Tessaracoccus Propionibacterium_propionicum(NR_114803.1)	0.000177924	0.000322445	0.000144521	0.998898	0.33425	-0.000202931	0.000558779	1
Prevotella Prevotella_brevis(AJ011682)	0.00243693	0.00431632	0.00187939	1.00146	0.334277	-0.00280207	0.00767593	1
Bacteroides Bacteroides_vulgatus(CP000139)	1.09881e-05	1.28253e-05	1.83722e-06	1.00637	0.334701	-1.28835e-05	3.48596e-05	1
Sporanaerobacter Sporanaerobacter_acetigenes(AF358114)	-0.000147303	2.074e-06	0.000149377	-1.01424	0.336945	-0.000475826	0.000181219	1
Lactobacillus Lactobacillus_coryniformis(AJ575741)	0.000422265	0.000561244	0.000138979	0.999608	0.338209	-0.000503336	0.00134787	1
Streptophyta Dioscorea_elephantipes(EF380353)	2.77892e-05	2.77892e-05	0	1	0.338801	-3.33744e-05	8.89527e-05	1
Paucibacter Paucibacter_toxinivorans(AY515390)	2.074e-05	2.074e-05	0	1	0.338801	-2.49084e-05	6.63884e-05	1
Lactobacillus Lactobacillus_gastricus(AY253658)	6.9877e-06	6.9877e-06	0	1	0.338801	-8.39213e-06	2.23675e-05	1
Stenotrophomonas Pseudomonas_hibiscicola(AB021405)	0.012377	0.012377	0	1	0.338801	-0.0148645	0.0396184	1
Stenotrophomonas Stenotrophomonas_maltophilia(AB294553)	0.00904748	0.00904748	0	1	0.338801	-0.0108659	0.0289609	1
Enterococcus Enterococcus_lactis(GU983697)	5.91322e-05	5.91322e-05	0	1	0.338801	-7.10168e-05	0.000189281	1
Luteimonas Luteimonas_soli(NR_145913.1)	0.00021714	0.00021714	0	1	0.338801	-0.000260781	0.00069506	1
Mycoplasma Mycoplasma_adleri(U67943)	1.50471e-05	1.50471e-05	0	1	0.338801	-1.80713e-05	4.81655e-05	1
Odoribacter Odoribacter_denticanis(AY560020)	1.09776e-05	1.09776e-05	0	1	0.338801	-1.3184e-05	3.51392e-05	1
Bifidobacterium Bifidobacterium_bohemicum(FJ858736)	2.99473e-06	2.99473e-06	0	1	0.338801	-3.59663e-06	9.58608e-06	1
Streptophyta Helianthus_annuus(DQ383815)	7.52355e-06	7.52355e-06	0	1	0.338801	-9.03567e-06	2.40828e-05	1
Spartobacteria_genera_incertae_sedis unidentified_bacterium(X64381)	4.27526e-06	4.27526e-06	0	1	0.338801	-5.13452e-06	1.3685e-05	1
Chryseobacterium Chryseobacterium_koreense(AF344179)	4.27526e-06	4.27526e-06	0	1	0.338801	-5.13452e-06	1.3685e-05	1
Pseudonocardia Pseudonocardia_ammonioxydans(AY500143)	4.27526e-06	4.27526e-06	0	1	0.338801	-5.13452e-06	1.3685e-05	1
Deinococcus Deinococcus_indicus(NR_118357.1)	4.27526e-06	4.27526e-06	0	1	0.338801	-5.13452e-06	1.3685e-05	1
Chitinivorax Chitinivorax_tropicus(GU362099)	4.27526e-06	4.27526e-06	0	1	0.338801	-5.13452e-06	1.3685e-05	1
Streptococcus Streptococcus_salivarius(AY188352)	2.76873e-06	2.76873e-06	0	1	0.338801	-3.32521e-06	8.86267e-06	1
Shewanella Shewanella_xiamenensis(FJ589031)	2.76873e-06	2.76873e-06	0	1	0.338801	-3.32521e-06	8.86267e-06	1
Pelospora Pelospora_glutarica(AJ251214)	2.76873e-06	2.76873e-06	0	1	0.338801	-3.32521e-06	8.86267e-06	1
Dietzia Dietzia_schimae(EU375845)	2.76873e-06	2.76873e-06	0	1	0.338801	-3.32521e-06	8.86267e-06	1
Streptomyces Streptomyces_fumigatiscleroticus(DQ442499)	2.76873e-06	2.76873e-06	0	1	0.338801	-3.32521e-06	8.86267e-06	1
Aerococcus Aerococcus_suis(AM230658)	2.76873e-06	2.76873e-06	0	1	0.338801	-3.32521e-06	8.86267e-06	1
Rubinisphaera Planctomyces_brasiliensis(AJ231190)	2.76873e-06	2.76873e-06	0	1	0.338801	-3.32521e-06	8.86267e-06	1
Alteribacillus Alteribacillus_persepolensis(FM244839)	2.76873e-06	2.76873e-06	0	1	0.338801	-3.32521e-06	8.86267e-06	1
Clostridium_IV Eubacterium_siraeum(L34625)	2.76873e-06	2.76873e-06	0	1	0.338801	-3.32521e-06	8.86267e-06	1
Alicyclobacillus Alicyclobacillus_aeris(FM179383)	2.76873e-06	2.76873e-06	0	1	0.338801	-3.32521e-06	8.86267e-06	1
Saccharomonospora Saccharomonospora_viridis(NR_118909.1)	2.76873e-06	2.76873e-06	0	1	0.338801	-3.32521e-06	8.86267e-06	1
Coprococcus Coprococcus_eutactus(EF031543)	2.76873e-06	2.76873e-06	0	1	0.338801	-3.32521e-06	8.86267e-06	1
Anaerostipes Anaerostipes_sp.(JX273468)	2.76873e-06	2.76873e-06	0	1	0.338801	-3.32521e-06	8.86267e-06	1
Bdellovibrio Bdellovibrio_exovorus(EF687743)	2.13763e-06	2.13763e-06	0	1	0.338801	-2.56726e-06	6.84252e-06	1
Thermomarinilinea Anaerolineae_bacterium(AB669272)	2.13763e-06	2.13763e-06	0	1	0.338801	-2.56726e-06	6.84252e-06	1
Deinococcus Deinococcus_radiophilus(Y11333)	2.13763e-06	2.13763e-06	0	1	0.338801	-2.56726e-06	6.84252e-06	1
Belnapia Belnapia_rosea(HQ641379)	2.13763e-06	2.13763e-06	0	1	0.338801	-2.56726e-06	6.84252e-06	1
Bergeriella Bergeriella_denitrificans(AB087265)	2.13763e-06	2.13763e-06	0	1	0.338801	-2.56726e-06	6.84252e-06	1
Rhodobacter Rhodobacter_blasticus(DQ342322)	2.13763e-06	2.13763e-06	0	1	0.338801	-2.56726e-06	6.84252e-06	1
Acidisoma Acidisoma_sibiricum(AM947653)	2.13763e-06	2.13763e-06	0	1	0.338801	-2.56726e-06	6.84252e-06	1
Alkalibacter Alkalibacter_saccharofermentans(AY312403)	2.13763e-06	2.13763e-06	0	1	0.338801	-2.56726e-06	6.84252e-06	1
Gp3 uncultured_Acidobacteria(EF457486)	2.13763e-06	2.13763e-06	0	1	0.338801	-2.56726e-06	6.84252e-06	1
Gp4 uncultured_Acidobacteria(EF457381)	2.13763e-06	2.13763e-06	0	1	0.338801	-2.56726e-06	6.84252e-06	1
Lactobacillus Lactobacillus_jensenii(AF243176)	2.13763e-06	2.13763e-06	0	1	0.338801	-2.56726e-06	6.84252e-06	1
Saccharibacteria_genera_incertae_sedis uncultured_bacterium(AF268994)	2.13763e-06	2.13763e-06	0	1	0.338801	-2.56726e-06	6.84252e-06	1
Rubrobacter Rubrobacter_bracarensis(HE672086)	2.13763e-06	2.13763e-06	0	1	0.338801	-2.56726e-06	6.84252e-06	1
Sulfurisoma Sulfurisoma_sediminicola(AB842427)	2.13763e-06	2.13763e-06	0	1	0.338801	-2.56726e-06	6.84252e-06	1
Prevotella Prevotella_stercorea(AB244774)	2.13763e-06	2.13763e-06	0	1	0.338801	-2.56726e-06	6.84252e-06	1
Hirschia Hirschia_baltica(NR_118878.1)	2.13763e-06	2.13763e-06	0	1	0.338801	-2.56726e-06	6.84252e-06	1
Belnapia Belnapia_soli(JN171665)	2.13763e-06	2.13763e-06	0	1	0.338801	-2.56726e-06	6.84252e-06	1
Actinobacillus Actinobacillus_succinogenes(AF024525)	2.13763e-06	2.13763e-06	0	1	0.338801	-2.56726e-06	6.84252e-06	1
Syntrophomonas Syntrophomonas_sapovorans(AF022249)	2.13763e-06	2.13763e-06	0	1	0.338801	-2.56726e-06	6.84252e-06	1
Indibacter Indibacter_alkaliphilus(FM883672)	2.13763e-06	2.13763e-06	0	1	0.338801	-2.56726e-06	6.84252e-06	1
Oceanotoga Oceanotoga_teriensis(EU588727)	2.13763e-06	2.13763e-06	0	1	0.338801	-2.56726e-06	6.84252e-06	1
Klebsiella Klebsiella_pneumoniae(AF130982)	0.014476	0.014476	0	1	0.338801	-0.0173854	0.0463374	1
Capnocytophaga Capnocytophaga_haemolytica(NR_115662.1)	9.06301e-05	9.06301e-05	0	1	0.338801	-0.000108845	0.000290105	1
Novosphingobium Novosphingobium_lindaniclasticum(JN687581)	0.00103744	0.00103744	0	1	0.338801	-0.00124596	0.00332084	1
Stenotrophomonas Stenotrophomonas_pavanii(FJ748683)	0.000916811	0.000916811	0	1	0.338801	-0.00110108	0.0029347	1
Pseudoxanthomonas Pseudomonas_boreopolis(AB021391)	0.000651419	0.000651419	0	1	0.338801	-0.000782344	0.00208518	1
Chryseobacterium Chryseobacterium_piscicola(EU869190)	5.07835e-05	5.07835e-05	0	1	0.338801	-6.09903e-05	0.000162557	1
Christensenella Christensenella_timonensis(NR_144743.1)	6.98835e-05	6.98835e-05	0	1	0.338801	-8.3929e-05	0.000223696	1
Chryseobacterium Chryseobacterium_gambrini(AM232810)	2.4168e-05	2.4168e-05	0	1	0.338801	-2.90254e-05	7.73615e-05	1
Nevskia Nevskia_ramosa(AJ001010)	2.4888e-05	2.4888e-05	0	1	0.338801	-2.98901e-05	7.96661e-05	1
Oceanibacterium Caedibacter_caryophilus(NR_044847.4)	3.84527e-05	3.84527e-05	0	1	0.338801	-4.61811e-05	0.000123086	1
Acinetobacter Acinetobacter_junii(X81664)	2.4888e-05	2.4888e-05	0	1	0.338801	-2.98901e-05	7.96661e-05	1
Desulfomicrobium Desulfomicrobium_orale(AJ251623)	2.2154e-05	2.2154e-05	0	1	0.338801	-2.66066e-05	7.09147e-05	1
Streptophyta Anthoceros_formosae(AB086179)	2.75863e-05	2.75863e-05	0	1	0.338801	-3.31308e-05	8.83035e-05	1
Denitratisoma Denitratisoma_oestradiolicum(AY879297)	2.41826e-05	2.41826e-05	0	1	0.338801	-2.9043e-05	7.74082e-05	1
Chryseobacterium Chryseobacterium_haifense(EF204450)	2.41826e-05	2.41826e-05	0	1	0.338801	-2.9043e-05	7.74082e-05	1
Streptophyta Platanus_occidentalis(DQ923116)	2.50785e-05	2.50785e-05	0	1	0.338801	-3.01189e-05	8.02759e-05	1
Limnobacter Limnobacter_thiooxidans(AJ289885)	1.6592e-05	1.6592e-05	0	1	0.338801	-1.99267e-05	5.31108e-05	1
Brevundimonas Brevundimonas_viscosa(HM777012)	0.00014476	0.00014476	0	1	0.338801	-0.000173854	0.000463374	1
Clostridium_IV Neglecta_timonensis(NR_144736.1)	3.22539e-05	3.22539e-05	0	1	0.338801	-3.87365e-05	0.000103244	1
Lactobacillus Lactobacillus_sp.(HF679039)	3.22539e-05	3.22539e-05	0	1	0.338801	-3.87365e-05	0.000103244	1
Sphingomonas Sphingomonas_starnbergensis(JN591314)	1.92263e-05	1.92263e-05	0	1	0.338801	-2.30905e-05	6.15432e-05	1
Lentilitoribacter alpha_proteobacterium(JX139717)	8.47458e-05	8.47458e-05	0	1	0.338801	-0.000101778	0.00027127	1
Bifidobacterium Bifidobacterium_ramosum(NR_137396.1)	4.99122e-06	4.99122e-06	0	1	0.338801	-5.99438e-06	1.59768e-05	1
Sphingomonas Sphingomonas_japonica(AB428568)	1.28176e-05	1.28176e-05	0	1	0.338801	-1.53937e-05	4.10288e-05	1
Rhodovarius Rhodovarius_lipocyclicus(AJ633644)	1.28176e-05	1.28176e-05	0	1	0.338801	-1.53937e-05	4.10288e-05	1
Riemerella Riemerella_columbipharyngis(HQ286278)	9.67305e-06	9.67305e-06	0	1	0.338801	-1.16172e-05	3.09633e-05	1
Rhizobium Rhizobium_sp.(HE818072)	5.64972e-05	5.64972e-05	0	1	0.338801	-6.78523e-05	0.000180847	1
Streptophyta Liriodendron_tulipifera(DQ899947)	1.00314e-05	1.00314e-05	0	1	0.338801	-1.20476e-05	3.21104e-05	1
Luteimonas Luteimonas_mephitis(AJ012228)	9.65065e-05	9.65065e-05	0	1	0.338801	-0.000115903	0.000308916	1
Chelativorans Thermovum_composti(AB563785)	4.23729e-05	4.23729e-05	0	1	0.338801	-5.08892e-05	0.000135635	1
Amorphus Amorphus_suaedae(KC006961)	4.23729e-05	4.23729e-05	0	1	0.338801	-5.08892e-05	0.000135635	1
Aeromonas Aeromonas_salmonicida(AJ009859)	7.23798e-05	7.23798e-05	0	1	0.338801	-8.69271e-05	0.000231687	1
Novosphingobium Novosphingobium_lentum(AJ303009)	9.61317e-06	9.61317e-06	0	1	0.338801	-1.15453e-05	3.07716e-05	1
Prevotella Marseilla_massiliensis(NR_144746.1)	6.222e-06	6.222e-06	0	1	0.338801	-7.47253e-06	1.99165e-05	1
Streptophyta Chara_vulgaris(DQ229107)	5.0157e-06	5.0157e-06	0	1	0.338801	-6.02378e-06	1.60552e-05	1
Arenimonas Arenimonas_subflava(NR_135888.1)	4.82532e-05	4.82532e-05	0	1	0.338801	-5.79514e-05	0.000154458	1
Enterobacter Enterobacter_massiliensis(JN657217)	4.82532e-05	4.82532e-05	0	1	0.338801	-5.79514e-05	0.000154458	1
Stenotrophomonas Stenotrophomonas_koreensis(AB166885)	4.82532e-05	4.82532e-05	0	1	0.338801	-5.79514e-05	0.000154458	1
Christensenella Christensenella_massiliensis(NR_144742.1)	1.99649e-06	1.99649e-06	0	1	0.338801	-2.39775e-06	6.39072e-06	1
Bacillus Bacillus_thermophilus(JX274438)	4.83653e-06	4.83653e-06	0	1	0.338801	-5.8086e-06	1.54816e-05	1
Lampropedia Lampropedia_hyalina(AB089485)	1.99649e-06	1.99649e-06	0	1	0.338801	-2.39775e-06	6.39072e-06	1
Exiguobacterium Exiguobacterium_sibiricum(CP001022)	4.148e-06	4.148e-06	0	1	0.338801	-4.98169e-06	1.32777e-05	1
Lactococcus Lactococcus_piscium(DQ343754)	6.40878e-06	6.40878e-06	0	1	0.338801	-7.69685e-06	2.05144e-05	1
Corynebacterium Corynebacterium_stationis(FJ172667)	6.40878e-06	6.40878e-06	0	1	0.338801	-7.69685e-06	2.05144e-05	1
Stenotrophomonas Stenotrophomonas_chelatiphaga(EU573216)	4.82532e-05	4.82532e-05	0	1	0.338801	-5.79514e-05	0.000154458	1
Caulobacter Caulobacter_mirabilis(AJ227774)	2.82486e-05	2.82486e-05	0	1	0.338801	-3.39261e-05	9.04233e-05	1
Methylobacillus Methylobacillus_flagellatus(DQ287787)	4.83653e-06	4.83653e-06	0	1	0.338801	-5.8086e-06	1.54816e-05	1
Mycoplana Mycoplana_dimorpha(D12786)	2.82486e-05	2.82486e-05	0	1	0.338801	-3.39261e-05	9.04233e-05	1
Tistlia Tistlia_consotensis(EU728658)	2.82486e-05	2.82486e-05	0	1	0.338801	-3.39261e-05	9.04233e-05	1
Brucella Brucella_ovis(L26168)	2.82486e-05	2.82486e-05	0	1	0.338801	-3.39261e-05	9.04233e-05	1
Lactobacillus Lactobacillus_coleohominis(AM113776)	4.028e-06	4.028e-06	0	1	0.338801	-4.83757e-06	1.28936e-05	1
Staphylococcus Staphylococcus_warneri(L37603)	4.148e-06	4.148e-06	0	1	0.338801	-4.98169e-06	1.32777e-05	1
Xanthomonas Xanthomonas_albilineans(X95918)	4.82532e-05	4.82532e-05	0	1	0.338801	-5.79514e-05	0.000154458	1
Parcubacteria_genera_incertae_sedis uncultured_candidate(AY193158)	5.0157e-06	5.0157e-06	0	1	0.338801	-6.02378e-06	1.60552e-05	1
Streptophyta Physcomitrella_patens(AP005672)	5.0157e-06	5.0157e-06	0	1	0.338801	-6.02378e-06	1.60552e-05	1
Bifidobacterium Bifidobacterium_mongoliense(AB433856)	5.0157e-06	5.0157e-06	0	1	0.338801	-6.02378e-06	1.60552e-05	1
Treponema Treponema_berlinense(AY230217)	4.148e-06	4.148e-06	0	1	0.338801	-4.98169e-06	1.32777e-05	1
Streptophyta Daucus_carota(DQ898156)	5.0157e-06	5.0157e-06	0	1	0.338801	-6.02378e-06	1.60552e-05	1
Lactobacillus Lactobacillus_kisonensis(AB366388)	1.07513e-05	1.07513e-05	0	1	0.338801	-1.29122e-05	3.44148e-05	1
Acinetobacter Acinetobacter_guillouiae(X81659)	4.148e-06	4.148e-06	0	1	0.338801	-4.98169e-06	1.32777e-05	1
Cloacibacillus Cloacibacillus_porcorum(JQ809697)	1.07513e-05	1.07513e-05	0	1	0.338801	-1.29122e-05	3.44148e-05	1
Stenotrophomonas Pseudomonas_beteli(AB021406)	4.82532e-05	4.82532e-05	0	1	0.338801	-5.79514e-05	0.000154458	1
Nitrobacter Nitrobacter_hamburgensis(L11663)	1.07513e-05	1.07513e-05	0	1	0.338801	-1.29122e-05	3.44148e-05	1
Proteus Proteus_hauseri(FR733709)	1.07513e-05	1.07513e-05	0	1	0.338801	-1.29122e-05	3.44148e-05	1
Serratia Serratia_ureilytica(AJ854062)	4.82532e-05	4.82532e-05	0	1	0.338801	-5.79514e-05	0.000154458	1
Dokdonella Dokdonella_kunshanensis(JQ341904)	4.82532e-05	4.82532e-05	0	1	0.338801	-5.79514e-05	0.000154458	1
Lactobacillus Lactobacillus_saniviri(AB602569)	1.99649e-06	1.99649e-06	0	1	0.338801	-2.39775e-06	6.39072e-06	1
Desulfocarbo Desulfocarbo_indianensis(KF032904)	4.82532e-05	4.82532e-05	0	1	0.338801	-5.79514e-05	0.000154458	1
Gp3 unidentified_Acidobacterium(AF027004)	2.41266e-05	2.41266e-05	0	1	0.338801	-2.89757e-05	7.72289e-05	1
Syntrophomonas Syntrophomonas_cellicola(DQ288691)	2.41266e-05	2.41266e-05	0	1	0.338801	-2.89757e-05	7.72289e-05	1
Marinobacter Tamilnaduibacter_salinus(NR_137364.1)	2.41266e-05	2.41266e-05	0	1	0.338801	-2.89757e-05	7.72289e-05	1
Chromobacterium Chromobacterium_haemolyticum(DQ785104)	2.41266e-05	2.41266e-05	0	1	0.338801	-2.89757e-05	7.72289e-05	1
Aeromonas Aeromonas_sharmana(DQ013306)	2.41266e-05	2.41266e-05	0	1	0.338801	-2.89757e-05	7.72289e-05	1
Desulfomonile Desulfomonile_limimaris(AF230531)	2.41266e-05	2.41266e-05	0	1	0.338801	-2.89757e-05	7.72289e-05	1
Photorhabdus Photorhabdus_asymbiotica(AY280572)	2.41266e-05	2.41266e-05	0	1	0.338801	-2.89757e-05	7.72289e-05	1
Phaeovibrio Phaeovibrio_sulfidiphilus(FN391894)	2.50785e-06	2.50785e-06	0	1	0.338801	-3.01189e-06	8.02759e-06	1
Rarobacter Rarobacter_faecitabidus(Y17870)	2.50785e-06	2.50785e-06	0	1	0.338801	-3.01189e-06	8.02759e-06	1
Virgibacillus Virgibacillus_halophilus(AB243851)	2.50785e-06	2.50785e-06	0	1	0.338801	-3.01189e-06	8.02759e-06	1
Streptophyta Piper_cenocladum(DQ887677)	2.50785e-06	2.50785e-06	0	1	0.338801	-3.01189e-06	8.02759e-06	1
Streptomyces Streptomyces_aculeolatus(AB184624)	2.50785e-06	2.50785e-06	0	1	0.338801	-3.01189e-06	8.02759e-06	1
Phenylobacterium Phenylobacterium_koreense(AB166881)	2.41266e-05	2.41266e-05	0	1	0.338801	-2.89757e-05	7.72289e-05	1
Caulobacter Caulobacter_ginsengisoli(AB271055)	2.41266e-05	2.41266e-05	0	1	0.338801	-2.89757e-05	7.72289e-05	1
Hydrogenophilus Hydrogenophilus_hirschii(FR749905)	2.41266e-05	2.41266e-05	0	1	0.338801	-2.89757e-05	7.72289e-05	1
Pseudomonas Pseudomonas_xinjiangensis(EU286805)	2.41266e-05	2.41266e-05	0	1	0.338801	-2.89757e-05	7.72289e-05	1
Aeromonas Aeromonas_eucrenophila(X60411)	2.41266e-05	2.41266e-05	0	1	0.338801	-2.89757e-05	7.72289e-05	1
Cronobacter Cronobacter_malonaticus(EF059881)	2.41266e-05	2.41266e-05	0	1	0.338801	-2.89757e-05	7.72289e-05	1
Lysobacter Lysobacter_concretionis(AB161359)	2.41266e-05	2.41266e-05	0	1	0.338801	-2.89757e-05	7.72289e-05	1
Pseudoxanthomonas Pseudoxanthomonas_sangjuensis(NR_137263.1)	2.41266e-05	2.41266e-05	0	1	0.338801	-2.89757e-05	7.72289e-05	1
Gp10 uncultured_Acidobacteria(AY217494)	2.41266e-05	2.41266e-05	0	1	0.338801	-2.89757e-05	7.72289e-05	1
Flavobacterium Flavobacterium_xanthum(AF030380)	2.41266e-05	2.41266e-05	0	1	0.338801	-2.89757e-05	7.72289e-05	1
Pseudomonas Pseudomonas_sp.(FN908483)	2.41266e-05	2.41266e-05	0	1	0.338801	-2.89757e-05	7.72289e-05	1
Agaribacter Agaribacter_marinus(AB890122)	2.41266e-05	2.41266e-05	0	1	0.338801	-2.89757e-05	7.72289e-05	1
Uliginosibacterium Uliginosibacterium_gangwonense(DQ665916)	2.41266e-05	2.41266e-05	0	1	0.338801	-2.89757e-05	7.72289e-05	1
Clostridium_XlVb Clostridium_lactatifermentans(AY033434)	2.41266e-05	2.41266e-05	0	1	0.338801	-2.89757e-05	7.72289e-05	1
Xanthomonas Stenotrophomonas_panacihumi(NR_117406.1)	2.41266e-05	2.41266e-05	0	1	0.338801	-2.89757e-05	7.72289e-05	1
Streptophyta Aneura_mirabilis(EU043314)	2.50785e-06	2.50785e-06	0	1	0.338801	-3.01189e-06	8.02759e-06	1
Armatimonas/Armatimonadetes_gp1 uncultured_bacterium(EF516651)	2.014e-06	2.014e-06	0	1	0.338801	-2.41879e-06	6.44679e-06	1
Fluviimonas Fluviimonas_pallidilutea(HE793031)	2.014e-06	2.014e-06	0	1	0.338801	-2.41879e-06	6.44679e-06	1
Chryseobacterium Chryseobacterium_defluvii(AJ309324)	2.014e-06	2.014e-06	0	1	0.338801	-2.41879e-06	6.44679e-06	1
Centipeda Centipeda_periodontii(NR_115660.1)	2.014e-06	2.014e-06	0	1	0.338801	-2.41879e-06	6.44679e-06	1
Kandleria Kandleria_vitulina(AB210825)	2.014e-06	2.014e-06	0	1	0.338801	-2.41879e-06	6.44679e-06	1
Gaiella Gaiella_occulta(JF423906)	2.014e-06	2.014e-06	0	1	0.338801	-2.41879e-06	6.44679e-06	1
Anaerosinus Anaerosinus_glycerini(AJ010960)	2.014e-06	2.014e-06	0	1	0.338801	-2.41879e-06	6.44679e-06	1
Massilia Massilia_tieshanensis(HM130516)	2.014e-06	2.014e-06	0	1	0.338801	-2.41879e-06	6.44679e-06	1
Collinsella Collinsella_aerofaciens(NR_113316.1)	2.014e-06	2.014e-06	0	1	0.338801	-2.41879e-06	6.44679e-06	1
Gracilibacter Gracilibacter_thermotolerans(DQ117465)	2.014e-06	2.014e-06	0	1	0.338801	-2.41879e-06	6.44679e-06	1
Noviherbaspirillum Noviherbaspirillum_malthae(DQ490985)	2.014e-06	2.014e-06	0	1	0.338801	-2.41879e-06	6.44679e-06	1
Nitrospina Nitrospina_gracilis(L35504)	2.014e-06	2.014e-06	0	1	0.338801	-2.41879e-06	6.44679e-06	1
Kytococcus Kytococcus_sedentarius(X87755)	2.014e-06	2.014e-06	0	1	0.338801	-2.41879e-06	6.44679e-06	1
Microbacter Paludibacter_jiangxiensis(NR_146018.1)	2.014e-06	2.014e-06	0	1	0.338801	-2.41879e-06	6.44679e-06	1
Rhizobium Rhizobium_rosettiformans(EU781656)	2.50785e-06	2.50785e-06	0	1	0.338801	-3.01189e-06	8.02759e-06	1
Mesoplasma Mesoplasma_photuris(AY177627)	2.50785e-06	2.50785e-06	0	1	0.338801	-3.01189e-06	8.02759e-06	1
Glycomyces Glycomyces_harbinensis(D85483)	2.50785e-06	2.50785e-06	0	1	0.338801	-3.01189e-06	8.02759e-06	1
Enterococcus Enterococcus_sulfureus(AF061001)	2.50785e-06	2.50785e-06	0	1	0.338801	-3.01189e-06	8.02759e-06	1
Streptophyta Nandina_domestica(DQ923117)	2.50785e-06	2.50785e-06	0	1	0.338801	-3.01189e-06	8.02759e-06	1
Corynebacterium Corynebacterium_mastitidis(Y09806)	2.50785e-06	2.50785e-06	0	1	0.338801	-3.01189e-06	8.02759e-06	1
Streptophyta Cycas_taitungensis(AP009339)	2.50785e-06	2.50785e-06	0	1	0.338801	-3.01189e-06	8.02759e-06	1
Gp3 uncultured_bacterium(AY555795)	2.014e-06	2.014e-06	0	1	0.338801	-2.41879e-06	6.44679e-06	1
Euzebyella Euzebyella_saccharophila(FN554868)	2.014e-06	2.014e-06	0	1	0.338801	-2.41879e-06	6.44679e-06	1
Pantoea Pantoea_dispersa(NR_116797.1)	2.014e-06	2.014e-06	0	1	0.338801	-2.41879e-06	6.44679e-06	1
Chlorophyta Chlorella_vulgaris(AB001684)	2.50785e-06	2.50785e-06	0	1	0.338801	-3.01189e-06	8.02759e-06	1
Streptophyta Acorus_calamus(AJ879453)	2.50785e-06	2.50785e-06	0	1	0.338801	-3.01189e-06	8.02759e-06	1
Rubrobacter Rubrobacter_sp.(GU318365)	2.50785e-06	2.50785e-06	0	1	0.338801	-3.01189e-06	8.02759e-06	1
Streptophyta Psilotum_nudum(AP004638)	2.50785e-06	2.50785e-06	0	1	0.338801	-3.01189e-06	8.02759e-06	1
Salinispirillum Saccharospirillum_sp.(KJ195687)	2.41266e-05	2.41266e-05	0	1	0.338801	-2.89757e-05	7.72289e-05	1
Basilea Basilea_psittacipulmonis(JX412111)	2.41826e-06	2.41826e-06	0	1	0.338801	-2.9043e-06	7.74082e-06	1
Spiroplasma Spiroplasma_alleghenense(AY189125)	2.41826e-06	2.41826e-06	0	1	0.338801	-2.9043e-06	7.74082e-06	1
Caldalkalibacillus Caldalkalibacillus_uzonensis(DQ221694)	2.41826e-06	2.41826e-06	0	1	0.338801	-2.9043e-06	7.74082e-06	1
Microbacterium Microbacterium_halophilum(AB004714)	2.41826e-06	2.41826e-06	0	1	0.338801	-2.9043e-06	7.74082e-06	1
Suttonella Suttonella_ornithocola(AJ717394)	2.41826e-06	2.41826e-06	0	1	0.338801	-2.9043e-06	7.74082e-06	1
Ornithobacterium Ornithobacterium_rhinotracheale(U87101)	2.41826e-06	2.41826e-06	0	1	0.338801	-2.9043e-06	7.74082e-06	1
Thalassospira Thalassospira_lucentensis(AF358664)	2.41826e-06	2.41826e-06	0	1	0.338801	-2.9043e-06	7.74082e-06	1
Pseudoxanthomonas Pseudoxanthomonas_taiwanensis(AF427039)	2.074e-06	2.074e-06	0	1	0.338801	-2.49084e-06	6.63884e-06	1
Porphyromonas Porphyromonas_macacae(L16494)	2.41826e-06	2.41826e-06	0	1	0.338801	-2.9043e-06	7.74082e-06	1
Rhodoligotrophos Nordella_oligomobilis(NR_114615.1)	2.41826e-06	2.41826e-06	0	1	0.338801	-2.9043e-06	7.74082e-06	1
Gemmiger Gemmiger_formicilis(GU562446)	2.41826e-06	2.41826e-06	0	1	0.338801	-2.9043e-06	7.74082e-06	1
Sphingobium Sphingobium_xenophagum(X94098)	2.41826e-06	2.41826e-06	0	1	0.338801	-2.9043e-06	7.74082e-06	1
Campylobacter Campylobacter_lanienae(AF043425)	2.41826e-06	2.41826e-06	0	1	0.338801	-2.9043e-06	7.74082e-06	1
Extensimonas Extensimonas_vulgaris(HQ596491)	2.41826e-06	2.41826e-06	0	1	0.338801	-2.9043e-06	7.74082e-06	1
Sphingorhabdus Sphingorhabdus_sp.(KJ452169)	2.074e-06	2.074e-06	0	1	0.338801	-2.49084e-06	6.63884e-06	1
Armatimonadetes_gp5 uncultured_bacterium(EF515998)	2.074e-06	2.074e-06	0	1	0.338801	-2.49084e-06	6.63884e-06	1
Butyricicoccus Butyricicoccus_pullicaecorum(EU410376)	2.074e-06	2.074e-06	0	1	0.338801	-2.49084e-06	6.63884e-06	1
Clostridium_sensu_stricto Clostridium_vincentii(X97432)	2.074e-06	2.074e-06	0	1	0.338801	-2.49084e-06	6.63884e-06	1
Beijerinckia Beijerinckia_mobilis(AJ563932)	2.074e-06	2.074e-06	0	1	0.338801	-2.49084e-06	6.63884e-06	1
Bacteroides Bacteroides_paurosaccharolyticus(AB298727)	2.074e-06	2.074e-06	0	1	0.338801	-2.49084e-06	6.63884e-06	1
Naumannella Naumannella_halotolerans(FR832425)	2.074e-06	2.074e-06	0	1	0.338801	-2.49084e-06	6.63884e-06	1
Hydrogenispora Hydrogenispora_ethanolica(AB669474)	2.41266e-05	2.41266e-05	0	1	0.338801	-2.89757e-05	7.72289e-05	1
Mycoplasma Mycoplasma_pulmonis(AF125582)	2.41266e-05	2.41266e-05	0	1	0.338801	-2.89757e-05	7.72289e-05	1
Hahella Hahella_chejuensis(CP000155)	2.41266e-05	2.41266e-05	0	1	0.338801	-2.89757e-05	7.72289e-05	1
Thermoanaerobacter Thermoanaerobacter_acetoethylicus(L09163)	2.41266e-05	2.41266e-05	0	1	0.338801	-2.89757e-05	7.72289e-05	1
Roseburia Roseburia_faecis(AY305310)	2.41266e-05	2.41266e-05	0	1	0.338801	-2.89757e-05	7.72289e-05	1
Chitinimonas Chitinimonas_koreensis(DQ256728)	2.41266e-05	2.41266e-05	0	1	0.338801	-2.89757e-05	7.72289e-05	1
Parvularcula Parvularcula_bermudensis(AF544015)	2.41266e-05	2.41266e-05	0	1	0.338801	-2.89757e-05	7.72289e-05	1
Prevotella Prevotella_intermedia(AB547686)	2.074e-06	2.074e-06	0	1	0.338801	-2.49084e-06	6.63884e-06	1
Eubacterium Eubacterium_aggregans(AF073898)	2.074e-06	2.074e-06	0	1	0.338801	-2.49084e-06	6.63884e-06	1
Bacteroides Bacteroides_acidifaciens(AB021164)	2.074e-06	2.074e-06	0	1	0.338801	-2.49084e-06	6.63884e-06	1
Natroniella Natroniella_acetigena(NR_117124.1)	2.074e-06	2.074e-06	0	1	0.338801	-2.49084e-06	6.63884e-06	1
Carnobacterium Carnobacterium_gallinarum(AJ387905)	2.074e-06	2.074e-06	0	1	0.338801	-2.49084e-06	6.63884e-06	1
Pseudomonas Pseudomonas_duriflava(EU046271)	2.074e-06	2.074e-06	0	1	0.338801	-2.49084e-06	6.63884e-06	1
Peptoniphilus Peptoniphilus_indolicus(AY153431)	2.074e-06	2.074e-06	0	1	0.338801	-2.49084e-06	6.63884e-06	1
Barnesiella Barnesiella_intestinihominis(AB370251)	2.074e-06	2.074e-06	0	1	0.338801	-2.49084e-06	6.63884e-06	1
Oxalobacter Oxalobacter_formigenes(U49757)	2.074e-06	2.074e-06	0	1	0.338801	-2.49084e-06	6.63884e-06	1
Magnetospirillum Magnetospirillum_bellicus(NR_116009.1)	2.074e-06	2.074e-06	0	1	0.338801	-2.49084e-06	6.63884e-06	1
Lactobacillus Lactobacillus_ingluviei(AF333975)	2.074e-06	2.074e-06	0	1	0.338801	-2.49084e-06	6.63884e-06	1
Barnesiella Barnesiella_viscericola(AB267809)	2.074e-06	2.074e-06	0	1	0.338801	-2.49084e-06	6.63884e-06	1
Legionella Legionella_cincinnatiensis(Z49721)	2.074e-06	2.074e-06	0	1	0.338801	-2.49084e-06	6.63884e-06	1
Halothermothrix Halothermothrix_orenii(L22016)	2.074e-06	2.074e-06	0	1	0.338801	-2.49084e-06	6.63884e-06	1
Mycoplasma Mycoplasma_spermatophilum(AF221119)	2.074e-06	2.074e-06	0	1	0.338801	-2.49084e-06	6.63884e-06	1
Arthrobacter Arthrobacter_cumminsii(X93354)	2.014e-06	2.014e-06	0	1	0.338801	-2.41879e-06	6.44679e-06	1
Sphingobacterium Sphingobacterium_sp.(AB563783)	1.41243e-05	1.41243e-05	0	1	0.338801	-1.69631e-05	4.52117e-05	1
Arthrobacter Arthrobacter_albus(AJ243421)	1.41243e-05	1.41243e-05	0	1	0.338801	-1.69631e-05	4.52117e-05	1
Rhizobium Rhizobium_giardinii(U86344)	1.41243e-05	1.41243e-05	0	1	0.338801	-1.69631e-05	4.52117e-05	1
Lentibacter Lentibacter_algarum(FJ436732)	1.41243e-05	1.41243e-05	0	1	0.338801	-1.69631e-05	4.52117e-05	1
Salsuginibacillus Salsuginibacillus_kocurii(AM492160)	1.41243e-05	1.41243e-05	0	1	0.338801	-1.69631e-05	4.52117e-05	1
Thiogranum Thiogranum_longum(AB983478)	1.41243e-05	1.41243e-05	0	1	0.338801	-1.69631e-05	4.52117e-05	1
Ciceribacter Ensifer_sp.(JQ230000)	1.41243e-05	1.41243e-05	0	1	0.338801	-1.69631e-05	4.52117e-05	1
Plantactinospora Actinaurispora_siamensis(AB454379)	1.41243e-05	1.41243e-05	0	1	0.338801	-1.69631e-05	4.52117e-05	1
Rhizobium Rhizobium_pakistanense(NR_145565.1)	1.41243e-05	1.41243e-05	0	1	0.338801	-1.69631e-05	4.52117e-05	1
Rubellimicrobium Rubellimicrobium_thermophilum(AJ844281)	1.41243e-05	1.41243e-05	0	1	0.338801	-1.69631e-05	4.52117e-05	1
Tepidamorphus Tepidamorphus_gemmatus(GU187912)	1.41243e-05	1.41243e-05	0	1	0.338801	-1.69631e-05	4.52117e-05	1
Pseudopelagicola Rhodobacteraceae_bacterium(KF977839)	1.41243e-05	1.41243e-05	0	1	0.338801	-1.69631e-05	4.52117e-05	1
Rhizobium Rhizobium_sp.(KC904963)	1.41243e-05	1.41243e-05	0	1	0.338801	-1.69631e-05	4.52117e-05	1
Pseudohalocynthiibacter Halocynthiibacter_sp.(KM882610)	1.41243e-05	1.41243e-05	0	1	0.338801	-1.69631e-05	4.52117e-05	1
Lactobacillus Lactobacillus_sakei(AY204889)	1.41243e-05	1.41243e-05	0	1	0.338801	-1.69631e-05	4.52117e-05	1
Rubrimonas Rubrimonas_cliftonensis(D85834)	1.41243e-05	1.41243e-05	0	1	0.338801	-1.69631e-05	4.52117e-05	1
Bacillariophyta Phaeodactylum_tricornutum(EF067920)	3.20439e-06	3.20439e-06	0	1	0.338801	-3.84842e-06	1.02572e-05	1
Robinsoniella Robinsoniella_peoriensis(AF445285)	3.20439e-06	3.20439e-06	0	1	0.338801	-3.84842e-06	1.02572e-05	1
Novosphingobium Novosphingobium_fuchskuhlense(JN399172)	3.20439e-06	3.20439e-06	0	1	0.338801	-3.84842e-06	1.02572e-05	1
Methyloligella Methyloligella_solikamskensis(JQ773444)	3.20439e-06	3.20439e-06	0	1	0.338801	-3.84842e-06	1.02572e-05	1
Sediminibacterium Sediminibacterium_sp.(JN674641)	3.20439e-06	3.20439e-06	0	1	0.338801	-3.84842e-06	1.02572e-05	1
Bacteroides Bacteroides_dorei(AB242142)	3.20439e-06	3.20439e-06	0	1	0.338801	-3.84842e-06	1.02572e-05	1
Acinetobacter Acinetobacter_johnsonii(Z93440)	3.20439e-06	3.20439e-06	0	1	0.338801	-3.84842e-06	1.02572e-05	1
Sphingomonas Sphingomonas_koreensis(AF131296)	3.20439e-06	3.20439e-06	0	1	0.338801	-3.84842e-06	1.02572e-05	1
Ehrlichia Ehrlichia_ewingii(M73227)	3.20439e-06	3.20439e-06	0	1	0.338801	-3.84842e-06	1.02572e-05	1
Salisaeta Longimonas_halophila(NR_136497.1)	3.20439e-06	3.20439e-06	0	1	0.338801	-3.84842e-06	1.02572e-05	1
Amycolicicoccus Amycolicicoccus_subflavus(EF564379)	3.20439e-06	3.20439e-06	0	1	0.338801	-3.84842e-06	1.02572e-05	1
Desulfovibrio Desulfovibrio_cuneatus(X99501)	3.20439e-06	3.20439e-06	0	1	0.338801	-3.84842e-06	1.02572e-05	1
Shimia Shimia_biformata(KC169813)	1.41243e-05	1.41243e-05	0	1	0.338801	-1.69631e-05	4.52117e-05	1
Desulfurivibrio Desulfurivibrio_alkaliphilus(EF422413)	9.98243e-07	9.98243e-07	0	1	0.338801	-1.19888e-06	3.19536e-06	1
Chlorophyta Pseudendoclonium_akinetum(AY835431)	9.98243e-07	9.98243e-07	0	1	0.338801	-1.19888e-06	3.19536e-06	1
Labilithrix Labilithrix_luteola(AB847449)	5.37565e-06	5.37565e-06	0	1	0.338801	-6.45608e-06	1.72074e-05	1
Thermincola Thermincola_carboxydiphila(AY603000)	5.37565e-06	5.37565e-06	0	1	0.338801	-6.45608e-06	1.72074e-05	1
Proteiniphilum Lascolabacillus_massiliensis(NR_144720.1)	5.37565e-06	5.37565e-06	0	1	0.338801	-6.45608e-06	1.72074e-05	1
Pseudoxanthomonas Pseudoxanthomonas_jiangsuensis(NR_132712.1)	5.37565e-06	5.37565e-06	0	1	0.338801	-6.45608e-06	1.72074e-05	1
Bacillus Bacillus_panaciterrae(AB245380)	9.98243e-07	9.98243e-07	0	1	0.338801	-1.19888e-06	3.19536e-06	1
Piscicoccus Piscicoccus_intestinalis(AB550799)	9.98243e-07	9.98243e-07	0	1	0.338801	-1.19888e-06	3.19536e-06	1
Actinocorallia Actinocorallia_cavernae(AY966427)	9.98243e-07	9.98243e-07	0	1	0.338801	-1.19888e-06	3.19536e-06	1
Clostridium_sensu_stricto Clostridium_thermopalmarium(X72869)	9.98243e-07	9.98243e-07	0	1	0.338801	-1.19888e-06	3.19536e-06	1
Taibaiella Taibaiella_chishuiensis(KF694752)	9.98243e-07	9.98243e-07	0	1	0.338801	-1.19888e-06	3.19536e-06	1
Blastopirellula Bythopirellula_goksoyri(NR_118636.1)	9.98243e-07	9.98243e-07	0	1	0.338801	-1.19888e-06	3.19536e-06	1
Clostridium_XlVa Lachnoclostridium_pacaense(NR_147396.1)	9.98243e-07	9.98243e-07	0	1	0.338801	-1.19888e-06	3.19536e-06	1
Acholeplasma Acholeplasma_parvum(AY538170)	5.37565e-06	5.37565e-06	0	1	0.338801	-6.45608e-06	1.72074e-05	1
Desulfotomaculum Desulfotomaculum_halophilum(U88891)	2.014e-06	2.014e-06	0	1	0.338801	-2.41879e-06	6.44679e-06	1
Pelolinea anaerobic_bacterium(AB598277)	2.014e-06	2.014e-06	0	1	0.338801	-2.41879e-06	6.44679e-06	1
Bacillus Bacillus_dakarensis(NR_147382.1)	2.014e-06	2.014e-06	0	1	0.338801	-2.41879e-06	6.44679e-06	1
Lachnospiracea_incertae_sedis Eubacterium_eligens(L34420)	2.014e-06	2.014e-06	0	1	0.338801	-2.41879e-06	6.44679e-06	1
Cerasicoccus Cerasicoccus_frondis(NR_112768.1)	2.014e-06	2.014e-06	0	1	0.338801	-2.41879e-06	6.44679e-06	1
Actinomycetospora Actinomycetospora_sp.(KF600710)	2.014e-06	2.014e-06	0	1	0.338801	-2.41879e-06	6.44679e-06	1
Phascolarctobacterium Phascolarctobacterium_faecium(X72865)	2.014e-06	2.014e-06	0	1	0.338801	-2.41879e-06	6.44679e-06	1
Brochothrix Brochothrix_campestris(X56156)	5.37565e-06	5.37565e-06	0	1	0.338801	-6.45608e-06	1.72074e-05	1
Parabacteroides Parabacteroides_goldsteinii(AY974070)	5.37565e-06	5.37565e-06	0	1	0.338801	-6.45608e-06	1.72074e-05	1
Ureibacillus Ureibacillus_terrenus(AJ276403)	5.37565e-06	5.37565e-06	0	1	0.338801	-6.45608e-06	1.72074e-05	1
Parabacteroides Parabacteroides_chinchillae(AB574482)	5.37565e-06	5.37565e-06	0	1	0.338801	-6.45608e-06	1.72074e-05	1
Empedobacter Algoriella_xinjiangensis(NR_145933.1)	5.37565e-06	5.37565e-06	0	1	0.338801	-6.45608e-06	1.72074e-05	1
Armatimonadetes_gp2 uncultured_bacterium(DQ404749)	5.37565e-06	5.37565e-06	0	1	0.338801	-6.45608e-06	1.72074e-05	1
Corynebacterium Corynebacterium_sputi(AM930556)	9.98243e-07	9.98243e-07	0	1	0.338801	-1.19888e-06	3.19536e-06	1
Acetobacterium Acetobacterium_woodii(X96954)	1.41243e-05	1.41243e-05	0	1	0.338801	-1.69631e-05	4.52117e-05	1
Rhizobium Rhizobium_sp.(GU565534)	1.41243e-05	1.41243e-05	0	1	0.338801	-1.69631e-05	4.52117e-05	1
Sulfitobacter Sulfitobacter_mediterraneus(Y17387)	1.41243e-05	1.41243e-05	0	1	0.338801	-1.69631e-05	4.52117e-05	1
Rhizobium Rhizobium_phaseoli(EF141340)	1.41243e-05	1.41243e-05	0	1	0.338801	-1.69631e-05	4.52117e-05	1
Atopobium Atopobium_minutum(X67148)	9.98243e-07	9.98243e-07	0	1	0.338801	-1.19888e-06	3.19536e-06	1
Dorea Dorea_formicigenerans(L34619)	9.98243e-07	9.98243e-07	0	1	0.338801	-1.19888e-06	3.19536e-06	1
Facklamia Facklamia_hominis(Y10772)	9.98243e-07	9.98243e-07	0	1	0.338801	-1.19888e-06	3.19536e-06	1
Desulfosporomusa Desulfosporomusa_polytropa(AJ006606)	9.98243e-07	9.98243e-07	0	1	0.338801	-1.19888e-06	3.19536e-06	1
Lactobacillus Lactobacillus_composti(AB268118)	9.98243e-07	9.98243e-07	0	1	0.338801	-1.19888e-06	3.19536e-06	1
Clostridium_III Clostridium_thermosuccinogenes(Y18180)	9.98243e-07	9.98243e-07	0	1	0.338801	-1.19888e-06	3.19536e-06	1
Bizionia Bizionia_paragorgiae(AY651070)	9.98243e-07	9.98243e-07	0	1	0.338801	-1.19888e-06	3.19536e-06	1
Streptophyta Calycanthus_floridus(AJ428413)	3.2602e-05	3.2602e-05	0	1	0.338801	-3.91546e-05	0.000104359	1
Pseudonocardia Pseudonocardia_petroleophila(AJ252828)	2.19552e-06	2.19552e-06	0	1	0.338801	-2.63679e-06	7.02784e-06	1
Bellilinea Thermanaerothrix_daxensis(NR_117865.1)	2.19552e-06	2.19552e-06	0	1	0.338801	-2.63679e-06	7.02784e-06	1
Blastochloris Blastochloris_viridis(AF084495)	2.19552e-06	2.19552e-06	0	1	0.338801	-2.63679e-06	7.02784e-06	1
Veillonella Veillonella_caviae(AY355140)	2.19552e-06	2.19552e-06	0	1	0.338801	-2.63679e-06	7.02784e-06	1
Corynebacterium Corynebacterium_ulceribovis(AM922112)	2.19552e-06	2.19552e-06	0	1	0.338801	-2.63679e-06	7.02784e-06	1
Bacillus Bacillus_mannanilyticus(AB043864)	2.19552e-06	2.19552e-06	0	1	0.338801	-2.63679e-06	7.02784e-06	1
Clostridium_XlVa Herbinix_hemicellulosilytica(NR_136763.1)	2.19552e-06	2.19552e-06	0	1	0.338801	-2.63679e-06	7.02784e-06	1
Gracilimonas Gracilimonas_rosea(KC686334)	2.19552e-06	2.19552e-06	0	1	0.338801	-2.63679e-06	7.02784e-06	1
Parabacteroides Parabacteroides_johnsonii(AB261128)	2.19552e-06	2.19552e-06	0	1	0.338801	-2.63679e-06	7.02784e-06	1
Rhizobium Rhizobium_qilianshanense(NR_132606.1)	2.19552e-06	2.19552e-06	0	1	0.338801	-2.63679e-06	7.02784e-06	1
Sphingomonas Sphingomonas_ginsenosidimutans(HM204925)	2.19552e-06	2.19552e-06	0	1	0.338801	-2.63679e-06	7.02784e-06	1
Bacillus Bacillus_horti(D87035)	2.19552e-06	2.19552e-06	0	1	0.338801	-2.63679e-06	7.02784e-06	1
SR1_genera_incertae_sedis uncultured_bacterium(AB015542)	2.19552e-06	2.19552e-06	0	1	0.338801	-2.63679e-06	7.02784e-06	1
SR1_genera_incertae_sedis uncultured_candidate(AY193200)	2.19552e-06	2.19552e-06	0	1	0.338801	-2.63679e-06	7.02784e-06	1
Desulfovibrio Desulfovibrio_alkalitolerans(AY649785)	2.19552e-06	2.19552e-06	0	1	0.338801	-2.63679e-06	7.02784e-06	1
Chlorophyta Scenedesmus_obliquus(DQ396875)	2.19552e-06	2.19552e-06	0	1	0.338801	-2.63679e-06	7.02784e-06	1
Marvinbryantia Marvinbryantia_formatexigens(AJ505973)	2.19552e-06	2.19552e-06	0	1	0.338801	-2.63679e-06	7.02784e-06	1
Salmonella Salmonella_enterica(AE006468)	0.0257892	0.0257914	2.14758e-06	0.999917	0.338839	-0.0309772	0.0825556	1
Olsenella Olsenella_profusa(AF292374)	-0.00434033	0.000279423	0.00461976	-1.00908	0.339227	-0.0140666	0.00538597	1
Fluviicola Fluviicola_taffensis(JX077130)	-5.62765e-06	2.074e-06	7.70165e-06	-0.995559	0.339468	-1.7969e-05	6.71367e-06	1
Corynebacterium Corynebacterium_macginleyi(AJ439345)	-0.000529985	0	0.000529985	-1.00798	0.339794	-0.0017194	0.000659432	1
Enterobacter Cedecea_lapagei(NR_126319.1)	7.53371e-05	9.14574e-05	1.61203e-05	0.995694	0.340194	-9.06104e-05	0.000241285	1
Dolosigranulum Dolosigranulum_pigrum(X70907)	-0.00129772	0	0.00129772	-1.00531	0.341011	-0.00421787	0.00162243	1
Leptotrichia Leptotrichia_shahii(AY029806)	-0.00137445	0.000185746	0.0015602	-1.00476	0.341047	-0.00446498	0.00171607	1
Armatimonadetes_gp2 uncultured_bacterium(AB183862)	6.08181e-06	8.14438e-06	2.06258e-06	0.985154	0.34166	-7.18861e-06	1.93522e-05	1
Neisseria Neisseria_elongata(JN175349)	-0.00181939	0.000970906	0.0027903	-0.994059	0.341809	-0.00585369	0.00221491	1
Corynebacterium Corynebacterium_accolens(AJ439346)	-0.0023221	3.41651e-06	0.00232552	-1.00219	0.342432	-0.00756355	0.00291935	1
Staphylococcus Staphylococcus_devriesei(FJ389206)	-0.0590093	6.042e-06	0.0590154	-1.00015	0.343369	-0.192478	0.0744594	1
Prevotella Prevotella_disiens(L16483)	-8.21143e-05	4.84273e-06	8.69571e-05	-0.999844	0.343426	-0.000267807	0.000103579	1
Ruminococcus2 Ruminococcus_lactaris(L76602)	-6.91898e-06	0	6.91898e-06	-1	0.343436	-2.25708e-05	8.73284e-06	1
Staphylococcus Staphylococcus_haemolyticus(X66100)	-7.57117e-06	0	7.57117e-06	-1	0.343436	-2.46983e-05	9.55601e-06	1
Thiobacillus Thiobacillus_aquaesulis(U58019)	-1.83722e-06	0	1.83722e-06	-1	0.343436	-5.99331e-06	2.31886e-06	1
Filobacillus Filobacillus_milosensis(AJ238042)	-3.78558e-06	0	3.78558e-06	-1	0.343436	-1.23492e-05	4.778e-06	1
Aerococcus Aerococcus_urinaehominis(AJ278341)	-3.78558e-06	0	3.78558e-06	-1	0.343436	-1.23492e-05	4.778e-06	1
Bacillus Massilibacterium_senegalense(NR_144721.1)	-3.78558e-06	0	3.78558e-06	-1	0.343436	-1.23492e-05	4.778e-06	1
Vulcanibacillus Vulcanibacillus_modesticaldus(AM050346)	-3.78558e-06	0	3.78558e-06	-1	0.343436	-1.23492e-05	4.778e-06	1
Limibacter Limibacter_armeniacum(AB359907)	-1.83722e-06	0	1.83722e-06	-1	0.343436	-5.99331e-06	2.31886e-06	1
Effusibacillus Alicyclobacillus_pohliae(AJ564766)	-3.78558e-06	0	3.78558e-06	-1	0.343436	-1.23492e-05	4.778e-06	1
Paenibacillus Paenibacillus_ihumii(NR_144734.1)	-3.78558e-06	0	3.78558e-06	-1	0.343436	-1.23492e-05	4.778e-06	1
Facklamia Facklamia_miroungae(AJ277381)	-1.83722e-06	0	1.83722e-06	-1	0.343436	-5.99331e-06	2.31886e-06	1
Lactobacillus Lactobacillus_gorillae(AB904716)	-3.78558e-06	0	3.78558e-06	-1	0.343436	-1.23492e-05	4.778e-06	1
Fusobacterium Fusobacterium_russii(M58681)	-1.83722e-06	0	1.83722e-06	-1	0.343436	-5.99331e-06	2.31886e-06	1
Pediococcus Pediococcus_argentinicus(AM709786)	-3.78558e-06	0	3.78558e-06	-1	0.343436	-1.23492e-05	4.778e-06	1
Staphylococcus Staphylococcus_fleurettii(AB233330)	-3.78558e-06	0	3.78558e-06	-1	0.343436	-1.23492e-05	4.778e-06	1
Polaribacter Spongiiferula_fulva(NR_146705.1)	-3.78558e-06	0	3.78558e-06	-1	0.343436	-1.23492e-05	4.778e-06	1
Vampirovibrio Vampirovibrio_chlorellavorus(HM038000)	-1.83722e-06	0	1.83722e-06	-1	0.343436	-5.99331e-06	2.31886e-06	1
Desulfurispora Desulfurispora_thermophila(AY548776)	-1.83722e-06	0	1.83722e-06	-1	0.343436	-5.99331e-06	2.31886e-06	1
Methyloversatilis Methyloversatilis_thermotolerans(KC782839)	-1.83722e-06	0	1.83722e-06	-1	0.343436	-5.99331e-06	2.31886e-06	1
Empedobacter Empedobacter_stercoris(NR_137351.1)	-1.83722e-06	0	1.83722e-06	-1	0.343436	-5.99331e-06	2.31886e-06	1
Massilia Massilia_timonae(U54470)	-1.83722e-06	0	1.83722e-06	-1	0.343436	-5.99331e-06	2.31886e-06	1
Butyricimonas Gabonibacter_massiliensis(NR_146820.1)	-1.83722e-06	0	1.83722e-06	-1	0.343436	-5.99331e-06	2.31886e-06	1
Tepidibacillus Tepidibacillus_fermentans(KC242245)	-3.78558e-06	0	3.78558e-06	-1	0.343436	-1.23492e-05	4.778e-06	1
Thermosipho Thermosipho_affectus(GQ292553)	-1.83722e-06	0	1.83722e-06	-1	0.343436	-5.99331e-06	2.31886e-06	1
Neisseria Neisseria_weaveri(HF558361)	-1.83722e-06	0	1.83722e-06	-1	0.343436	-5.99331e-06	2.31886e-06	1
Macrococcus Macrococcus_bovicus(Y15714)	-3.78558e-06	0	3.78558e-06	-1	0.343436	-1.23492e-05	4.778e-06	1
Rubellimicrobium Rubellimicrobium_roseum(GU109478)	-1.83722e-06	0	1.83722e-06	-1	0.343436	-5.99331e-06	2.31886e-06	1
Pediococcus Pediococcus_acidilactici(AJ305320)	-3.78558e-06	0	3.78558e-06	-1	0.343436	-1.23492e-05	4.778e-06	1
Asteroleplasma Asteroleplasma_anaerobium(M22351)	-0.000387654	0	0.000387654	-1	0.343436	-0.00126459	0.00048928	1
Pyramidobacter Pyramidobacter_piscolens(EU309492)	-0.000244351	0	0.000244351	-1	0.343436	-0.00079711	0.000308409	1
Campylobacter Campylobacter_ureolyticus(L04321)	-0.00026401	0	0.00026401	-1	0.343436	-0.000861242	0.000333222	1
Olsenella Olegusella_massiliensis(NR_146815.1)	-0.000205263	0	0.000205263	-1	0.343436	-0.0006696	0.000259074	1
Staphylococcus Staphylococcus_kloosii(AB009940)	-0.000166566	0	0.000166566	-1	0.343436	-0.000543364	0.000210232	1
Porphyromonas Porphyromonas_asaccharolytica(CP002689)	-8.66283e-05	0	8.66283e-05	-1	0.343436	-0.000282595	0.000109339	1
Actinomyces Actinomyces_turicensis(X78720)	-7.8378e-05	0	7.8378e-05	-1	0.343436	-0.000255681	9.89253e-05	1
Peptostreptococcaceae_incertae_sedis Eubacterium_yurii(GU269551)	-2.5771e-05	0	2.5771e-05	-1	0.343436	-8.4069e-05	3.2527e-05	1
Staphylococcus Staphylococcus_chromogenes(D83360)	-2.64991e-05	0	2.64991e-05	-1	0.343436	-8.64442e-05	3.3446e-05	1
Anaerophaga Anaerophaga_thermohalophila(AJ418048)	-1.61443e-05	0	1.61443e-05	-1	0.343436	-5.26652e-05	2.03766e-05	1
Anaerosalibacter Anaerosalibacter_massiliensis(NR_144694.1)	-1.61443e-05	0	1.61443e-05	-1	0.343436	-5.26652e-05	2.03766e-05	1
Actinotignum Actinobaculum_schaalii(Y12329)	-1.23755e-05	0	1.23755e-05	-1	0.343436	-4.03707e-05	1.56198e-05	1
Lactobacillus Lactobacillus_rhamnosus(D16552)	-1.89279e-05	0	1.89279e-05	-1	0.343436	-6.17459e-05	2.389e-05	1
Dermabacter Dermabacter_hominis(NR_119073.1)	-1.15316e-05	0	1.15316e-05	-1	0.343436	-3.7618e-05	1.45547e-05	1
Paludibacter Paludibacter_propionicigenes(AB078842)	-1.5445e-05	0	1.5445e-05	-1	0.343436	-5.03839e-05	1.9494e-05	1
Lactonifactor Lactonifactor_longoviformis(DQ100449)	-9.22531e-06	0	9.22531e-06	-1	0.343436	-3.00944e-05	1.16438e-05	1
Acholeplasma Acholeplasma_modicum(M23933)	-1.12249e-05	0	1.12249e-05	-1	0.343436	-3.66175e-05	1.41676e-05	1
Pseudokineococcus Pseudokineococcus_lusitanus(FN824365)	-8.41869e-06	0	8.41869e-06	-1	0.343436	-2.74631e-05	1.06257e-05	1
Sedimentibacter Sedimentibacter_saalensis(AJ404680)	-9.26698e-06	0	9.26698e-06	-1	0.343436	-3.02304e-05	1.16964e-05	1
Streptococcus Streptococcus_gallinaceus(AJ307888)	-4.93251e-06	0	4.93251e-06	-1	0.343436	-1.60906e-05	6.2256e-06	1
Corynebacterium Corynebacterium_tuscaniense(AY677186)	-6.44275e-06	0	6.44275e-06	-1	0.343436	-2.10172e-05	8.13176e-06	1
Streptobacillus Streptobacillus_hongkongensis(JQ087389)	-7.10202e-06	0	7.10202e-06	-1	0.343436	-2.31679e-05	8.96387e-06	1
Adlercreutzia Adlercreutzia_equolifaciens(AB306661)	-4.61265e-06	0	4.61265e-06	-1	0.343436	-1.50472e-05	5.82189e-06	1
Nitrosomonas Nitrosomonas_stercoris(NR_146824.1)	-4.61265e-06	0	4.61265e-06	-1	0.343436	-1.50472e-05	5.82189e-06	1
Acholeplasma Acholeplasma_palmae(L33734)	-4.61265e-06	0	4.61265e-06	-1	0.343436	-1.50472e-05	5.82189e-06	1
Peptoniphilus Peptoniphilus_asaccharolyticus(AF542228)	-4.61265e-06	0	4.61265e-06	-1	0.343436	-1.50472e-05	5.82189e-06	1
Chitinophaga Chitinophaga_sp.(KC479802)	-4.61265e-06	0	4.61265e-06	-1	0.343436	-1.50472e-05	5.82189e-06	1
Bacteroides Bacteroides_caecigallinarum(NR_145844.1)	-4.61265e-06	0	4.61265e-06	-1	0.343436	-1.50472e-05	5.82189e-06	1
Lactobacillus Lactobacillus_delbrueckii(CR954253)	-6.17799e-06	0	6.17799e-06	-1	0.343436	-2.01536e-05	7.79759e-06	1
Lachnospiracea_incertae_sedis Eubacterium_uniforme(GU269550)	-4.12516e-06	0	4.12516e-06	-1	0.343436	-1.34569e-05	5.2066e-06	1
Sediminibacterium Sediminibacterium_salmoneum(EF407879)	-4.29516e-06	0	4.29516e-06	-1	0.343436	-1.40115e-05	5.42117e-06	1
Bifidobacterium Bifidobacterium_adolescentis(AP009256)	-5.61246e-06	0	5.61246e-06	-1	0.343436	-1.83087e-05	7.08381e-06	1
Microvirga Microvirga_aerophila(GQ421848)	-7.57777e-06	0	7.57777e-06	-1	0.343436	-2.47199e-05	9.56433e-06	1
Budvicia Budvicia_aquatica(AJ233407)	-4.29516e-06	0	4.29516e-06	-1	0.343436	-1.40115e-05	5.42117e-06	1
Bacteroides Bacteroides_thetaiotaomicron(AE015928)	-4.29516e-06	0	4.29516e-06	-1	0.343436	-1.40115e-05	5.42117e-06	1
Acidovorax Acidovorax_soli(FJ599672)	-7.10202e-06	0	7.10202e-06	-1	0.343436	-2.31679e-05	8.96387e-06	1
Lactobacillus Lactobacillus_sanfranciscensis(X76327)	-7.10202e-06	0	7.10202e-06	-1	0.343436	-2.31679e-05	8.96387e-06	1
Tepidimonas Tepidimonas_fonticaldi(JN713899)	-2.80623e-06	0	2.80623e-06	-1	0.343436	-9.15436e-06	3.5419e-06	1
Faecalicoccus Faecalicoccus_acidiformans(HQ452864)	-2.30633e-06	0	2.30633e-06	-1	0.343436	-7.5236e-06	2.91095e-06	1
Modestobacter Modestobacter_roseus(JQ819258)	-3.08899e-06	0	3.08899e-06	-1	0.343436	-1.00768e-05	3.8988e-06	1
Denitrobacterium Denitrobacterium_detoxificans(U43492)	-2.14758e-06	0	2.14758e-06	-1	0.343436	-7.00575e-06	2.71059e-06	1
Garicola Garicola_koreensis(JX152781)	-1.64417e-06	0	1.64417e-06	-1	0.343436	-5.36354e-06	2.0752e-06	1
Bifidobacterium Bifidobacterium_commune(NR_136422.1)	-3.08899e-06	0	3.08899e-06	-1	0.343436	-1.00768e-05	3.8988e-06	1
Streptococcus Streptococcus_caballi(EF364098)	-1.64417e-06	0	1.64417e-06	-1	0.343436	-5.36354e-06	2.0752e-06	1
Clostridium_XI Clostridium_mangenotii(FR733662)	-1.64417e-06	0	1.64417e-06	-1	0.343436	-5.36354e-06	2.0752e-06	1
Clostridium_XlVa Clostridium_aminovalericum(X73436)	-2.80623e-06	0	2.80623e-06	-1	0.343436	-9.15436e-06	3.5419e-06	1
Enterococcus Enterococcus_casseliflavus(AF039903)	-3.08899e-06	0	3.08899e-06	-1	0.343436	-1.00768e-05	3.8988e-06	1
Thermoanaerobacter Thermoanaerobacter_brockii(L09165)	-2.30633e-06	0	2.30633e-06	-1	0.343436	-7.5236e-06	2.91095e-06	1
Anaerosphaera Anaerosphaera_aminiphila(AB298735)	-2.30633e-06	0	2.30633e-06	-1	0.343436	-7.5236e-06	2.91095e-06	1
Nitrosococcus Nitrosococcus_halophilus(NR_074790.1)	-2.14758e-06	0	2.14758e-06	-1	0.343436	-7.00575e-06	2.71059e-06	1
Paenibacillus Paenibacillus_thermoaerophilus(AB738878)	-2.30633e-06	0	2.30633e-06	-1	0.343436	-7.5236e-06	2.91095e-06	1
Anaerobacter Anaerobacter_polyendosporus(Y18189)	-2.30633e-06	0	2.30633e-06	-1	0.343436	-7.5236e-06	2.91095e-06	1
Roseomonas Dankookia_rubra(NR_146664.1)	-2.30633e-06	0	2.30633e-06	-1	0.343436	-7.5236e-06	2.91095e-06	1
Dietzia Dietzia_cercidiphylli(EU375846)	-2.80623e-06	0	2.80623e-06	-1	0.343436	-9.15436e-06	3.5419e-06	1
Streptomyces Streptomyces_prasinopilosus(AB249968)	-3.08899e-06	0	3.08899e-06	-1	0.343436	-1.00768e-05	3.8988e-06	1
Natranaerovirga Natranaerovirga_hydrolytica(GQ863487)	-2.30633e-06	0	2.30633e-06	-1	0.343436	-7.5236e-06	2.91095e-06	1
Duganella Duganella_zoogloeoides(D14256)	-2.30633e-06	0	2.30633e-06	-1	0.343436	-7.5236e-06	2.91095e-06	1
Weissella Weissella_diestrammenae(JQ646523)	-1.64417e-06	0	1.64417e-06	-1	0.343436	-5.36354e-06	2.0752e-06	1
Actinospica Actinospica_acidiphila(AJ865861)	-2.30633e-06	0	2.30633e-06	-1	0.343436	-7.5236e-06	2.91095e-06	1
Peptoniphilus Peptoniphilus_coxii(GU938836)	-2.30633e-06	0	2.30633e-06	-1	0.343436	-7.5236e-06	2.91095e-06	1
Ethanoligenens Ethanoligenens_harbinense(AY295777)	-3.08899e-06	0	3.08899e-06	-1	0.343436	-1.00768e-05	3.8988e-06	1
Lactobacillus Lactobacillus_hokkaidonensis(AB721549)	-3.08899e-06	0	3.08899e-06	-1	0.343436	-1.00768e-05	3.8988e-06	1
Anaerovibrio Anaerovibrio_lipolyticus(AB034191)	-2.14758e-06	0	2.14758e-06	-1	0.343436	-7.00575e-06	2.71059e-06	1
Geothrix Geothrix_fermentans(U41563)	-3.78888e-06	0	3.78888e-06	-1	0.343436	-1.23599e-05	4.78217e-06	1
Lactobacillus Lactobacillus_kimchicus(EU678893)	-3.08899e-06	0	3.08899e-06	-1	0.343436	-1.00768e-05	3.8988e-06	1
Acetitomaculum Acetitomaculum_ruminis(M59083)	-2.30633e-06	0	2.30633e-06	-1	0.343436	-7.5236e-06	2.91095e-06	1
Lactobacillus Lactobacillus_sp.(KJ078643)	-3.08899e-06	0	3.08899e-06	-1	0.343436	-1.00768e-05	3.8988e-06	1
Alkalibacterium Alkalibacterium_kapii(AB294171)	-3.55101e-06	0	3.55101e-06	-1	0.343436	-1.1584e-05	4.48193e-06	1
Oxalicibacterium Oxalicibacterium_faecigallinarum(AB469788)	-2.80623e-06	0	2.80623e-06	-1	0.343436	-9.15436e-06	3.5419e-06	1
Citrobacter Citrobacter_murliniae(AF025369)	-2.80623e-06	0	2.80623e-06	-1	0.343436	-9.15436e-06	3.5419e-06	1
Brevibacterium Brevibacterium_casei(AJ251418)	-2.30633e-06	0	2.30633e-06	-1	0.343436	-7.5236e-06	2.91095e-06	1
Clostridium_III Clostridium_caenicola(NR_126170.1)	-2.80623e-06	0	2.80623e-06	-1	0.343436	-9.15436e-06	3.5419e-06	1
Ureibacillus Ureibacillus_sp.(JX274433)	-2.80623e-06	0	2.80623e-06	-1	0.343436	-9.15436e-06	3.5419e-06	1
Clostridium_sensu_stricto Clostridium_algidicarnis(AF127023)	-2.30633e-06	0	2.30633e-06	-1	0.343436	-7.5236e-06	2.91095e-06	1
Thermoanaerobacter Thermoanaerobacter_sulfurigignens(AF234164)	-3.55101e-06	0	3.55101e-06	-1	0.343436	-1.1584e-05	4.48193e-06	1
Comamonas Comamonas_jiangduensis(JQ941713)	-2.14758e-06	0	2.14758e-06	-1	0.343436	-7.00575e-06	2.71059e-06	1
Spongiispira Spongiispira_norvegica(AM117931)	-2.30633e-06	0	2.30633e-06	-1	0.343436	-7.5236e-06	2.91095e-06	1
Parapedobacter Parapedobacter_soli(EF151805)	-2.30633e-06	0	2.30633e-06	-1	0.343436	-7.5236e-06	2.91095e-06	1
Enterococcus Enterococcus_thailandicus(EF197994)	-3.08899e-06	0	3.08899e-06	-1	0.343436	-1.00768e-05	3.8988e-06	1
Streptomyces Streptomyces_phytohabitans(JQ345722)	-2.80623e-06	0	2.80623e-06	-1	0.343436	-9.15436e-06	3.5419e-06	1
Schleiferia Schleiferia_thermophila(HQ172900)	-2.80623e-06	0	2.80623e-06	-1	0.343436	-9.15436e-06	3.5419e-06	1
Acinetobacter Acinetobacter_albensis(NR_145641.1)	-2.30633e-06	0	2.30633e-06	-1	0.343436	-7.5236e-06	2.91095e-06	1
Lactobacillus Lactobacillus_tucceti(AJ576006)	-2.80623e-06	0	2.80623e-06	-1	0.343436	-9.15436e-06	3.5419e-06	1
Sinomonas Arthrobacter_echigonensis(AB248531)	-3.08899e-06	0	3.08899e-06	-1	0.343436	-1.00768e-05	3.8988e-06	1
Desulfonatronospira Desulfohalophilus_alkaliarsenatis(NR_132701.1)	-2.30633e-06	0	2.30633e-06	-1	0.343436	-7.5236e-06	2.91095e-06	1
Parvibacter Parvibacter_caecicola(GQ456228)	-2.30633e-06	0	2.30633e-06	-1	0.343436	-7.5236e-06	2.91095e-06	1
Pyramidobacter Rarimicrobium_hominis(NR_145666.1)	-2.14758e-06	0	2.14758e-06	-1	0.343436	-7.00575e-06	2.71059e-06	1
Actinomyces Actinomyces_hordeovulneris(X82448)	-2.80623e-06	0	2.80623e-06	-1	0.343436	-9.15436e-06	3.5419e-06	1
Lysobacter Lysobacter_ruishenii(GU086401)	-3.08899e-06	0	3.08899e-06	-1	0.343436	-1.00768e-05	3.8988e-06	1
Mycoplasma Mycoplasma_orale(AY796060)	-3.78888e-06	0	3.78888e-06	-1	0.343436	-1.23599e-05	4.78217e-06	1
Opitutus Lacunisphaera_parvula(NR_146378.1)	-3.55101e-06	0	3.55101e-06	-1	0.343436	-1.1584e-05	4.48193e-06	1
Porphyromonas Porphyromonas_bennonis(EU414673)	-2.30633e-06	0	2.30633e-06	-1	0.343436	-7.5236e-06	2.91095e-06	1
Psychrobacter Psychrobacter_sp.(KM486054)	-2.80623e-06	0	2.80623e-06	-1	0.343436	-9.15436e-06	3.5419e-06	1
Bacteroides Bacteroides_salanitronis(AB253731)	-2.14758e-06	0	2.14758e-06	-1	0.343436	-7.00575e-06	2.71059e-06	1
Simplicispira Simplicispira_piscis(NR_145892.1)	-2.14758e-06	0	2.14758e-06	-1	0.343436	-7.00575e-06	2.71059e-06	1
Gp6 uncultured_Acidobacteria(EF457329)	-3.78888e-06	0	3.78888e-06	-1	0.343436	-1.23599e-05	4.78217e-06	1
Chryseobacterium Chryseobacterium_chaponense(GU345045)	-2.80623e-06	0	2.80623e-06	-1	0.343436	-9.15436e-06	3.5419e-06	1
Cellulomonas Cellulomonas_phragmiteti(AM902253)	-2.80623e-06	0	2.80623e-06	-1	0.343436	-9.15436e-06	3.5419e-06	1
Bacteroides Bacteroides_faecis(GQ496624)	-1.64417e-06	0	1.64417e-06	-1	0.343436	-5.36354e-06	2.0752e-06	1
Lactobacillus Lactobacillus_hominis(FR681902)	-3.08899e-06	0	3.08899e-06	-1	0.343436	-1.00768e-05	3.8988e-06	1
Parapedobacter Parapedobacter_pyrenivorans(KC684529)	-2.14758e-06	0	2.14758e-06	-1	0.343436	-7.00575e-06	2.71059e-06	1
Curvibacter Curvibacter_fontanus(AB120963)	-3.55101e-06	0	3.55101e-06	-1	0.343436	-1.1584e-05	4.48193e-06	1
Spirilliplanes Spirilliplanes_yamanashiensis(D63912)	-1.64417e-06	0	1.64417e-06	-1	0.343436	-5.36354e-06	2.0752e-06	1
Mariniradius Aquiflexum_sp.(FR687202)	-2.14758e-06	0	2.14758e-06	-1	0.343436	-7.00575e-06	2.71059e-06	1
Clostridium_sensu_stricto Clostridium_ljungdahlii(FR733688)	-2.14758e-06	0	2.14758e-06	-1	0.343436	-7.00575e-06	2.71059e-06	1
Vitreoscilla Hydromonas_duriensis(NR_145650.1)	-3.78888e-06	0	3.78888e-06	-1	0.343436	-1.23599e-05	4.78217e-06	1
Cetobacterium Cetobacterium_somerae(AJ438155)	-2.14758e-06	0	2.14758e-06	-1	0.343436	-7.00575e-06	2.71059e-06	1
Clostridium_XI Clostridium_difficile(AB075770)	-2.06258e-06	0	2.06258e-06	-1	0.343436	-6.72846e-06	2.6033e-06	1
Turicella Turicella_otitidis(X73976)	-2.14758e-06	0	2.14758e-06	-1	0.343436	-7.00575e-06	2.71059e-06	1
Chryseobacterium Chryseobacterium_taichungense(AJ843132)	-3.55101e-06	0	3.55101e-06	-1	0.343436	-1.1584e-05	4.48193e-06	1
Janthinobacterium Janthinobacterium_agaricidamnosum(Y08845)	-2.14758e-06	0	2.14758e-06	-1	0.343436	-7.00575e-06	2.71059e-06	1
Thermicanus Thermicanus_aegyptius(AJ242495)	-2.06258e-06	0	2.06258e-06	-1	0.343436	-6.72846e-06	2.6033e-06	1
Streptococcus Streptococcus_porcorum(FN643224)	-2.06258e-06	0	2.06258e-06	-1	0.343436	-6.72846e-06	2.6033e-06	1
Spartobacteria_genera_incertae_sedis Chthoniobacter_flavus(AY388649)	-2.06258e-06	0	2.06258e-06	-1	0.343436	-6.72846e-06	2.6033e-06	1
Ilyobacter Ilyobacter_insuetus(AJ307980)	-3.55101e-06	0	3.55101e-06	-1	0.343436	-1.1584e-05	4.48193e-06	1
Mycoplasma Mycoplasma_falconis(AF125591)	-3.55101e-06	0	3.55101e-06	-1	0.343436	-1.1584e-05	4.48193e-06	1
Leptobacterium Leptobacterium_flavescens(AB362212)	-1.64417e-06	0	1.64417e-06	-1	0.343436	-5.36354e-06	2.0752e-06	1
Sulfurimonas Sulfurimonas_denitrificans(CP000153)	-2.14758e-06	0	2.14758e-06	-1	0.343436	-7.00575e-06	2.71059e-06	1
Nonomuraea Nonomuraea_aegyptia(NR_115939.1)	-1.64417e-06	0	1.64417e-06	-1	0.343436	-5.36354e-06	2.0752e-06	1
Phenylobacterium Phenylobacterium_haematophilum(AJ244650)	-2.14758e-06	0	2.14758e-06	-1	0.343436	-7.00575e-06	2.71059e-06	1
Lactobacillus Lactobacillus_sp.(HF679038)	-2.14758e-06	0	2.14758e-06	-1	0.343436	-7.00575e-06	2.71059e-06	1
Chryseobacterium Chryseobacterium_antarcticum(AY553293)	-2.14758e-06	0	2.14758e-06	-1	0.343436	-7.00575e-06	2.71059e-06	1
Spirochaeta Spirochaeta_litoralis(FR733665)	-2.14758e-06	0	2.14758e-06	-1	0.343436	-7.00575e-06	2.71059e-06	1
Brevibacterium Brevibacterium_permense(AY243343)	-2.06258e-06	0	2.06258e-06	-1	0.343436	-6.72846e-06	2.6033e-06	1
Kingella Kingella_kingae(AY551999)	-3.55101e-06	0	3.55101e-06	-1	0.343436	-1.1584e-05	4.48193e-06	1
Proteus Proteus_penneri(DQ885258)	-1.64417e-06	0	1.64417e-06	-1	0.343436	-5.36354e-06	2.0752e-06	1
Anaerococcus Anaerococcus_nagyae(NR_146835.1)	-2.14758e-06	0	2.14758e-06	-1	0.343436	-7.00575e-06	2.71059e-06	1
Thermoactinomyces Thermoactinomyces_daqus(KF590624)	-1.64417e-06	0	1.64417e-06	-1	0.343436	-5.36354e-06	2.0752e-06	1
Lactobacillus Lactobacillus_similis(AB282889)	-2.14758e-06	0	2.14758e-06	-1	0.343436	-7.00575e-06	2.71059e-06	1
Alkalibaculum Alkalibaculum_bacchi(FJ438469)	-2.06258e-06	0	2.06258e-06	-1	0.343436	-6.72846e-06	2.6033e-06	1
Alkaliphilus Alkaliphilus_oremlandii(DQ250645)	-2.30633e-06	0	2.30633e-06	-1	0.343436	-7.5236e-06	2.91095e-06	1
Providencia Providencia_alcalifaciens(AJ301684)	-2.80623e-06	0	2.80623e-06	-1	0.343436	-9.15436e-06	3.5419e-06	1
Massilia Massilia_aurea(AM231588)	-2.30633e-06	0	2.30633e-06	-1	0.343436	-7.5236e-06	2.91095e-06	1
Pseudomonas Pseudomonas_balearica(U26418)	-2.30633e-06	0	2.30633e-06	-1	0.343436	-7.5236e-06	2.91095e-06	1
Morganella Morganella_morganii(DQ358146)	-3.08899e-06	0	3.08899e-06	-1	0.343436	-1.00768e-05	3.8988e-06	1
Candidatus_Endomicrobium Endomicrobium_pyrsonymphae(AY512589)	-2.30633e-06	0	2.30633e-06	-1	0.343436	-7.5236e-06	2.91095e-06	1
Corynebacterium Corynebacterium_glucuronolyticum(X86688)	-3.55101e-06	0	3.55101e-06	-1	0.343436	-1.1584e-05	4.48193e-06	1
Pullulanibacillus Scopulibacillus_darangshiensis(NR_115059.1)	-2.30633e-06	0	2.30633e-06	-1	0.343436	-7.5236e-06	2.91095e-06	1
Dietzia Dietzia_psychralcaliphila(AB049630)	-3.08899e-06	0	3.08899e-06	-1	0.343436	-1.00768e-05	3.8988e-06	1
Actinomyces Actinomyces_vaccimaxillae(AJ427451)	-2.30633e-06	0	2.30633e-06	-1	0.343436	-7.5236e-06	2.91095e-06	1
Bacteroides Bacteroides_faecichinchillae(AB574480)	-2.80623e-06	0	2.80623e-06	-1	0.343436	-9.15436e-06	3.5419e-06	1
Sulfuricurvum Sulfuricurvum_kujiense(CP002355)	-2.30633e-06	0	2.30633e-06	-1	0.343436	-7.5236e-06	2.91095e-06	1
Bacteroides Bacteroides_coprophilus(AB260026)	-2.30633e-06	0	2.30633e-06	-1	0.343436	-7.5236e-06	2.91095e-06	1
Fusibacter Fusibacter_sp.(KJ420408)	-2.30633e-06	0	2.30633e-06	-1	0.343436	-7.5236e-06	2.91095e-06	1
Micromonospora Micromonospora_vulcania(NR_146014.1)	-1.64417e-06	0	1.64417e-06	-1	0.343436	-5.36354e-06	2.0752e-06	1
Lactobacillus Lactobacillus_hamsteri(AJ306298)	-3.08899e-06	0	3.08899e-06	-1	0.343436	-1.00768e-05	3.8988e-06	1
Cruoricaptor Cruoricaptor_ignavus(HE614680)	-2.80623e-06	0	2.80623e-06	-1	0.343436	-9.15436e-06	3.5419e-06	1
Cellulophaga Cellulophaga_pacifica(AB100840)	-3.55101e-06	0	3.55101e-06	-1	0.343436	-1.1584e-05	4.48193e-06	1
Pasteurella Pasteurella_langaaensis(AY362922)	-2.06258e-06	0	2.06258e-06	-1	0.343436	-6.72846e-06	2.6033e-06	1
Arthrobacter Arthrobacter_protophormiae(X80745)	-2.14758e-06	0	2.14758e-06	-1	0.343436	-7.00575e-06	2.71059e-06	1
Amycolatopsis Amycolatopsis_sulphurea(AJ293756)	-2.06258e-06	0	2.06258e-06	-1	0.343436	-6.72846e-06	2.6033e-06	1
Gp5 uncultured_soil(AY493919)	-2.06258e-06	0	2.06258e-06	-1	0.343436	-6.72846e-06	2.6033e-06	1
Actinoplanes Actinoplanes_philippinensis(U58525)	-2.06258e-06	0	2.06258e-06	-1	0.343436	-6.72846e-06	2.6033e-06	1
Chlorophyta Ostreococcus_tauri(CR954199)	-3.78888e-06	0	3.78888e-06	-1	0.343436	-1.23599e-05	4.78217e-06	1
Blautia Blautia_producta(NR_115507.1)	-2.14758e-06	0	2.14758e-06	-1	0.343436	-7.00575e-06	2.71059e-06	1
Cnuella Filobacterium_rodentium(NR_147732.1)	-2.14758e-06	0	2.14758e-06	-1	0.343436	-7.00575e-06	2.71059e-06	1
Seleniivibrio Deferribacteraceae_bacterium(JN107635)	-2.14758e-06	0	2.14758e-06	-1	0.343436	-7.00575e-06	2.71059e-06	1
Arcobacter Arcobacter_trophiarum(FN650333)	-3.08899e-06	0	3.08899e-06	-1	0.343436	-1.00768e-05	3.8988e-06	1
Gp15 uncultured_Acidobacteria(EF457466)	-3.78888e-06	0	3.78888e-06	-1	0.343436	-1.23599e-05	4.78217e-06	1
Nocardioides Nocardioides_salsibiostraticola(KC152461)	-2.06258e-06	0	2.06258e-06	-1	0.343436	-6.72846e-06	2.6033e-06	1
Caminicella Caminicella_sporogenes(AJ320233)	-3.78888e-06	0	3.78888e-06	-1	0.343436	-1.23599e-05	4.78217e-06	1
Herminiimonas Herminiimonas_contaminans(HE610501)	-3.08899e-06	0	3.08899e-06	-1	0.343436	-1.00768e-05	3.8988e-06	1
Erysipelotrichaceae_incertae_sedis Breznakia_pachnodae(NR_146687.1)	-2.30633e-06	0	2.30633e-06	-1	0.343436	-7.5236e-06	2.91095e-06	1
Ruminococcus Ruminococcus_gauvreauii(EF529620)	-2.30633e-06	0	2.30633e-06	-1	0.343436	-7.5236e-06	2.91095e-06	1
Ezakiella Ezakiella_peruensis(KJ469554)	-2.30633e-06	0	2.30633e-06	-1	0.343436	-7.5236e-06	2.91095e-06	1
Corynebacterium Corynebacterium_flavescens(X84441)	-2.30633e-06	0	2.30633e-06	-1	0.343436	-7.5236e-06	2.91095e-06	1
Lachnospiracea_incertae_sedis Eubacterium_cellulosolvens(X71860)	-2.30633e-06	0	2.30633e-06	-1	0.343436	-7.5236e-06	2.91095e-06	1
Mycoplasma Mycoplasma_feliminutum(U16758)	-2.30633e-06	0	2.30633e-06	-1	0.343436	-7.5236e-06	2.91095e-06	1
Brachybacterium Brachybacterium_saurashtrense(EU937750)	-2.30633e-06	0	2.30633e-06	-1	0.343436	-7.5236e-06	2.91095e-06	1
Selenomonas Selenomonas_noxia(AF287799)	0.000413264	0.000746935	0.000333672	0.978628	0.34349	-0.000487879	0.00131441	1
Jeotgalicoccus Aliicoccus_persicus(NR_109131.1)	-0.000423279	2.76873e-06	0.000426048	-0.998841	0.343965	-0.0013819	0.000535343	1
Actinomyces Actinomyces_israelii(X82450)	0.000121644	0.000172558	5.09146e-05	0.983037	0.345176	-0.000148254	0.000391542	1
Rhizobium Rhizobium_kunmingense(NR_132597.1)	0.00015322	0.000155367	2.14758e-06	0.986083	0.345278	-0.000188758	0.000495197	1
Gardnerella Gardnerella_vaginalis(M58744)	-0.000276634	6.21663e-06	0.000282851	-0.99261	0.346827	-0.000907051	0.000353782	1
Parascardovia Parascardovia_denticolens(D89331)	-0.00219296	4.37614e-05	0.00223672	-0.99113	0.347511	-0.00719792	0.002812	1
Prevotella Prevotella_buccalis(L16476)	-0.000497995	1.25071e-05	0.000510502	-0.990974	0.347581	-0.00163473	0.000638738	1
Bavariicoccus Bavariicoccus_seileri(FM177901)	4.15371e-05	4.73886e-05	5.85146e-06	0.979352	0.348073	-5.16019e-05	0.000134676	1
Streptococcus Streptococcus_minor(AY232832)	1.39556e-05	1.62619e-05	2.30633e-06	0.977339	0.348366	-1.72795e-05	4.51907e-05	1
Helcococcus Helcococcus_ovis(Y16279)	0.000240791	0.000246417	5.62611e-06	0.977038	0.349538	-0.000301607	0.000783189	1
Veillonella Veillonella_magna(EU096495)	1.43891e-05	1.97773e-05	5.38823e-06	0.970816	0.349998	-1.77517e-05	4.653e-05	1
Sphingobacterium Sphingobacterium_multivorum(AB100738)	0.000164616	0.000173034	8.41869e-06	0.975385	0.35023	-0.00020662	0.000535851	1
Bacteroides Bacteroides_helcogenes(AB200227)	1.25852e-05	1.48916e-05	2.30633e-06	0.967874	0.352671	-1.58235e-05	4.0994e-05	1
Treponema Treponema_amylovorum(Y09959)	-0.000362177	0.00020514	0.000567317	-0.960385	0.354944	-0.0011796	0.000455242	1
Eubacterium Aminicella_lysinilytica(NR_134694.1)	-5.14437e-06	2.19552e-06	7.33989e-06	-0.958667	0.355808	-1.6778e-05	6.48926e-06	1
Thalassospira Thalassospira_xiamenensis(AY189753)	4.6416e-05	4.82532e-05	1.83722e-06	0.961229	0.357032	-5.98281e-05	0.00015266	1
Stenotrophomonas Stenotrophomonas_terrae(AM403589)	-7.40379e-06	4.148e-06	1.15518e-05	-0.948889	0.357222	-2.39864e-05	9.17885e-06	1
Achromobacter Achromobacter_spanius(AY170848)	5.02238e-05	8.31981e-05	3.29743e-05	0.954037	0.358065	-6.39104e-05	0.000164358	1
Atopobium Atopobium_vaginae(Y17195)	-7.82136e-05	2.50785e-06	8.07214e-05	-0.968465	0.358069	-0.000260853	0.000104425	1
Actinomyces Actinomyces_canis(AJ243891)	1.65712e-05	3.05093e-05	1.3938e-05	0.944357	0.359105	-2.06444e-05	5.37868e-05	1
Soehngenia Soehngenia_saccharolytica(AY353956)	5.55243e-06	7.38965e-06	1.83722e-06	0.947222	0.360377	-7.07908e-06	1.81839e-05	1
Prevotella Prevotella_paludivivens(AB078827)	-0.000157399	0.000174159	0.000331558	-0.938101	0.360569	-0.000509816	0.000195018	1
Allofustis Allofustis_seminis(AJ410303)	4.59469e-05	4.82532e-05	2.30633e-06	0.951118	0.361885	-6.032e-05	0.000152214	1
Selenomonas Selenomonas_flueggei(AF287803)	-6.69463e-06	4.27526e-06	1.09699e-05	-0.934617	0.362801	-2.1783e-05	8.39371e-06	1
Lactobacillus Lactobacillus_curvatus(AM113777)	4.02253e-05	4.23729e-05	2.14758e-06	0.9481	0.363341	-5.30983e-05	0.000133549	1
Octadecabacter Octadecabacter_temperatus(NR_135900.1)	4.02253e-05	4.23729e-05	2.14758e-06	0.9481	0.363341	-5.30983e-05	0.000133549	1
Bacillus Bacillus_coahuilensis(EF014452)	-7.52323e-06	2.19552e-06	9.71875e-06	-0.946773	0.365053	-2.51168e-05	1.00704e-05	1
Vagococcus Vagococcus_acidifermentans(FJ211190)	-7.17442e-05	1.05626e-05	8.23068e-05	-0.952173	0.365573	-0.000241865	9.83762e-05	1
Anaeroglobus Anaeroglobus_geminatus(AF338413)	-0.00326762	0.000287346	0.00355496	-0.952086	0.365824	-0.0110267	0.00449152	1
Mycobacterium Mycobacterium_senuense(DQ536408)	-6.8277e-06	3.13587e-06	9.96357e-06	-0.942501	0.366229	-2.27774e-05	9.12195e-06	1
Anaerosphaera Fenollaria_massiliensis(NR_133038.1)	-7.89997e-05	4.028e-06	8.30277e-05	-0.950368	0.366634	-0.000266908	0.000108909	1
Sphingobacterium Sphingobacterium_siyangense(EU046272)	0.000158917	0.000168886	9.96974e-06	0.940317	0.367191	-0.000212932	0.000530765	1
Tetragenococcus Tetragenococcus_koreensis(AY690334)	3.21515e-05	4.79721e-05	1.58206e-05	0.930477	0.368423	-4.21984e-05	0.000106501	1
Megasphaera Megasphaera_paucivorans(DQ223730)	7.24403e-05	0.000117395	4.49545e-05	0.929709	0.368822	-9.52303e-05	0.000240111	1
Soonwooa Soonwooa_buanensis(FJ713810)	5.00134e-05	5.56363e-05	5.62281e-06	0.935925	0.369183	-6.74404e-05	0.000167467	1
Proteiniphilum Proteiniphilum_acetatigenes(AY742226)	4.0199e-05	4.30052e-05	2.80623e-06	0.932763	0.370799	-5.45586e-05	0.000134957	1
Paraprevotella Paraprevotella_clara(AB331896)	1.22801e-05	2.2536e-05	1.02559e-05	0.915736	0.370853	-1.57158e-05	4.02761e-05	1
Prevotella Prevotella_buccae(L16477)	-0.000276954	0.000119337	0.000396291	-0.937628	0.371385	-0.000938668	0.00038476	1
Leptotrichia Leptotrichia_wadei(AY029802)	0.00239736	0.00543956	0.0030422	0.913624	0.371858	-0.00307819	0.00787291	1
Clostridium_XlVa Clostridium_aldenense(DQ279736)	5.5086e-06	7.57118e-06	2.06258e-06	0.920322	0.373149	-7.34151e-06	1.83587e-05	1
Streptococcus Streptococcus_intermedius(AF104671)	-0.0098424	0.00311475	0.0129572	-0.933351	0.37477	-0.0336621	0.0139772	1
Actinomyces Actinomyces_hongkongensis(AF433168)	8.6027e-06	1.45392e-05	5.93647e-06	0.911447	0.375776	-1.1429e-05	2.86344e-05	1
Pseudorhodobacter Pseudorhodobacter_ferrugineus(D88522)	2.6101e-05	2.82486e-05	2.14758e-06	0.921317	0.376428	-3.61664e-05	8.83684e-05	1
Corynebacterium Corynebacterium_ureicelerivorans(AM397636)	1.98584e-05	2.15026e-05	1.64417e-06	0.920848	0.37666	-2.75398e-05	6.72567e-05	1
Ruminococcus Ruminococcus_callidus(L76596)	4.44643e-05	4.82532e-05	3.78888e-06	0.918652	0.377747	-6.19092e-05	0.000150838	1
Kingella Kingella_oralis(L06164)	0.000211273	0.000396078	0.000184805	0.90285	0.378281	-0.000279616	0.000702162	1
Zobellella Zobellella_denitrificans(DQ195675)	2.2064e-05	2.41266e-05	2.06258e-06	0.911187	0.381456	-3.11385e-05	7.52666e-05	1
Prevotella Prevotella_scopos(FJ545434)	0.000734638	0.00158071	0.000846073	0.902111	0.382833	-0.00101831	0.00248758	1
Alicyclobacillus Alicyclobacillus_ferrooxydans(EU137838)	5.79275e-06	8.88174e-06	3.08899e-06	0.895513	0.383255	-7.87488e-06	1.94604e-05	1
Hydrogenoanaerobacterium Hydrogenoanaerobacterium_saccharovorans(EU158190)	4.39581e-05	4.82532e-05	4.29516e-06	0.907399	0.383347	-6.24641e-05	0.00015038	1
Gp10 uncultured_soil(AY289397)	-4.28324e-06	2.074e-06	6.35724e-06	-0.901552	0.383522	-1.45359e-05	5.96942e-06	1
Bizionia Bizionia_arctica(NR_137224.1)	-4.92163e-06	2.41826e-06	7.33989e-06	-0.901219	0.383526	-1.66944e-05	6.85113e-06	1
Bacteroides Bacteroides_oleiciplenus(AB490803)	0.000114371	0.000200765	8.63938e-05	0.901526	0.383942	-0.000160109	0.000388852	1
Pedobacter Pedobacter_bauzanensis(GQ161990)	3.01272e-05	4.26239e-05	1.24967e-05	0.902058	0.385416	-4.29405e-05	0.000103195	1
Desulfovibrio Desulfovibrio_intestinalis(Y12254)	-1.15948e-05	9.52365e-06	2.11185e-05	-0.894192	0.385656	-3.92873e-05	1.60977e-05	1
Brenneria Brenneria_alni(NR_114705.1)	2.18203e-05	2.41266e-05	2.30633e-06	0.900303	0.386906	-3.14077e-05	7.50482e-05	1
Verminephrobacter Verminephrobacter_aporrectodeae(FJ214186)	4.33775e-05	5.03272e-05	6.94978e-06	0.899119	0.387638	-6.26637e-05	0.000149419	1
Prevotella Prevotella_timonensis(DQ518919)	-5.44391e-05	5.37565e-06	5.98148e-05	-0.906475	0.387944	-0.000189966	8.10879e-05	1
Anaerovorax Eubacterium_saphenum(NR_026031.1)	-0.00115146	0.000169037	0.0013205	-0.902934	0.389593	-0.00402679	0.00172387	1
Barnesiella Muribaculum_intestinale(NR_144616.1)	-1.10252e-05	7.90776e-06	1.8933e-05	-0.889086	0.392447	-3.82229e-05	1.61725e-05	1
Haemophilus Haemophilus_haemolyticus(JN175335)	0.0024343	0.00278484	0.000350543	0.889374	0.39253	-0.00357789	0.00844649	1
Clavibacter Clavibacter_michiganensis(AM849034)	-4.68623e-06	2.074e-06	6.76023e-06	-0.885792	0.392806	-1.61886e-05	6.81611e-06	1
Bacillus Bacillus_chungangensis(FJ514932)	-4.3874e-05	2.53768e-05	6.92508e-05	-0.892377	0.394112	-0.000154119	6.63707e-05	1
Treponema Treponema_lecithinolyticum(X87139)	0.000334278	0.000539344	0.000205066	0.876401	0.396626	-0.00048924	0.0011578	1
Lactococcus Lactococcus_fujiensis(AB485959)	-6.55871e-06	2.50785e-06	9.06656e-06	-0.880609	0.396876	-2.28989e-05	9.78151e-06	1
Rhodoferax Rhodoferax_ferrireducens(CP000267)	-9.96865e-05	1.2384e-05	0.000112071	-0.885705	0.398444	-0.000353639	0.000154266	1
Gemella Gemella_palaticanis(Y17280)	-0.000167202	0.000210968	0.00037817	-0.863089	0.399622	-0.00057467	0.000240267	1
Wohlfahrtiimonas Wohlfahrtiimonas_chitiniclastica(AM397063)	-1.646e-05	2.074e-06	1.8534e-05	-0.882589	0.399871	-5.84916e-05	2.55717e-05	1
Prevotella Prevotella_nigrescens(X73963)	-0.00395105	0.000867886	0.00481894	-0.880018	0.401358	-0.0140813	0.00617917	1
Fusobacterium Fusobacterium_periodonticum(NR_117292.1)	-0.000160021	0.000201296	0.000361317	-0.861494	0.401501	-0.000553299	0.000233258	1
Plesiocystis Plesiocystis_pacifica(AB083432)	-4.22219e-05	1.28779e-05	5.50998e-05	-0.874658	0.402508	-0.000149948	6.55037e-05	1
Caldanaerobacter Caldanaerobacter_subterraneus(AF195797)	1.25873e-05	1.61383e-05	3.55101e-06	0.866566	0.402661	-1.89531e-05	4.41277e-05	1
Elusimicrobium Elusimicrobium_minutum(AM490846)	-7.42045e-06	9.98243e-07	8.41869e-06	-0.875294	0.403562	-2.65185e-05	1.16776e-05	1
Shinella Shinella_daejeonensis(GQ241319)	2.71821e-05	4.51505e-05	1.79684e-05	0.856176	0.405264	-4.04404e-05	9.48046e-05	1
Streptococcus Streptococcus_mutans(AY188348)	0.000394163	0.000820171	0.000426008	0.850574	0.406613	-0.000582176	0.0013705	1
Corynebacterium Corynebacterium_capitovis(AJ297402)	4.9049e-06	7.21122e-06	2.30633e-06	0.850048	0.408731	-7.39951e-06	1.72093e-05	1
Prevotella Prevotella_shahii(AB108825)	-0.000558229	0.000514392	0.00107262	-0.855247	0.409327	-0.00198191	0.00086545	1
Saccharibacteria_genera_incertae_sedis uncultured_bacterium(AF268998)	0.000755198	0.000915458	0.00016026	0.84723	0.414318	-0.00119857	0.00270897	1
Mycoplasma Mycoplasma_faucium(AF125590)	0.000142375	0.000264349	0.000121973	0.83968	0.415293	-0.000221527	0.000506278	1
Haemophilus Haemophilus_aegyptius(AY362905)	-0.000327543	0.000179532	0.000507075	-0.843455	0.418381	-0.00119091	0.000535827	1
Filifactor Filifactor_villosus(AF537211)	2.02561e-05	2.51249e-05	4.86881e-06	0.834244	0.421265	-3.29515e-05	7.34636e-05	1
Haemophilus Haemophilus_haemoglobinophilus(AY362907)	-1.3726e-05	2.41826e-06	1.61443e-05	-0.840829	0.421307	-5.04136e-05	2.29616e-05	1
Stenoxybacter Stenoxybacter_acetivorans(EF212897)	-1.1764e-05	2.074e-06	1.3838e-05	-0.840732	0.421358	-4.32107e-05	1.96828e-05	1
Chryseobacterium Chryseobacterium_tructae(FR871429)	2.25831e-05	2.68783e-05	4.29516e-06	0.829673	0.423526	-3.69741e-05	8.21403e-05	1
Mesoplasma Mesoplasma_chauliocola(AY166704)	1.1818e-05	1.41243e-05	2.30633e-06	0.825776	0.425611	-1.94883e-05	4.31243e-05	1
Gemella Gemella_bergeri(Y13365)	1.1818e-05	1.41243e-05	2.30633e-06	0.825776	0.425611	-1.94883e-05	4.31243e-05	1
Myroides Myroides_guanonis(HE663456)	1.1818e-05	1.41243e-05	2.30633e-06	0.825776	0.425611	-1.94883e-05	4.31243e-05	1
Falsiporphyromonas Porphyromonadaceae_bacterium(HF969314)	-0.000448301	0.000109732	0.000558033	-0.83368	0.425654	-0.00166141	0.000764803	1
Acinetobacter Acinetobacter_johnsonii(NR_119114.1)	-1.16129e-05	2.41826e-06	1.40311e-05	-0.815625	0.434614	-4.35478e-05	2.0322e-05	1
Macellibacteroides Parabacteroides_chartae(JN029805)	6.72706e-05	0.000153241	8.59704e-05	0.795931	0.438579	-0.000112993	0.000247534	1
Anaerococcus Anaerococcus_octavius(Y07841)	-1.15272e-05	4.148e-06	1.56752e-05	-0.802318	0.439923	-4.32808e-05	2.02265e-05	1
Paenibacillus Paenibacillus_xylaniclasticus(NR_116719.1)	-9.33133e-06	4.088e-06	1.34193e-05	-0.801267	0.441472	-3.52549e-05	1.65922e-05	1
Corynebacterium Corynebacterium_aurimucosum(AJ309207)	1.9514e-05	2.41266e-05	4.61265e-06	0.794426	0.442633	-3.41065e-05	7.31344e-05	1
Methylibium Methylibium_petroleiphilum(AF176594)	-1.07758e-05	4.39105e-06	1.51669e-05	-0.795697	0.442872	-4.05459e-05	1.89943e-05	1
Treponema Treponema_denticola(AF139203)	0.000281854	0.000524647	0.000242792	0.7851	0.442971	-0.000474345	0.00103805	1
Silanimonas Silanimonas_lenta(AY557615)	-3.86533e-06	2.074e-06	5.93933e-06	-0.790923	0.44331	-1.44333e-05	6.70267e-06	1
Amycolatopsis Amycolatopsis_methanolica(AJ249135)	3.91266e-06	7.201e-06	3.28834e-06	0.778394	0.445466	-6.57392e-06	1.43992e-05	1
Dysgonomonas Dysgonomonas_hofstadii(FN356023)	0.00170812	0.00403244	0.00232432	0.779329	0.447417	-0.00294691	0.00636316	1
Peptostreptococcus Peptostreptococcus_russellii(AY167952)	-6.45934e-06	5.53747e-06	1.19968e-05	-0.775297	0.44766	-2.38913e-05	1.09726e-05	1
Petrimonas Petrimonas_sulfuriphila(AY570690)	8.60372e-06	1.07513e-05	2.14758e-06	0.784746	0.447979	-1.53127e-05	3.25201e-05	1
Selenomonas Selenomonas_sputigena(AF287793)	-0.000631405	0.00099264	0.00162404	-0.777229	0.44963	-0.00236959	0.00110678	1
Lactococcus Lactococcus_raffinolactis(EF694030)	2.43945e-05	4.52693e-05	2.08747e-05	0.773189	0.450095	-4.22035e-05	9.09926e-05	1
Granulicatella Granulicatella_adiacens(D50540)	0.0195956	0.0685973	0.0490017	0.770534	0.451249	-0.0339382	0.0731294	1
Acinetobacter Acinetobacter_sp.(AB916465)	8.22242e-06	1.037e-05	2.14758e-06	0.776429	0.452606	-1.48648e-05	3.13097e-05	1
Mucilaginibacter Mucilaginibacter_myungsuensis(GQ144415)	-5.92338e-05	8.66236e-05	0.000145857	-0.766752	0.45272	-0.000221007	0.000102539	1
Gluconobacter Gluconobacter_nephelii(AB540148)	4.14564e-06	7.69665e-06	3.55101e-06	0.763299	0.454213	-7.18516e-06	1.54764e-05	1
Atopobium Atopobium_rimae(AF292371)	-0.00258049	0.0010099	0.00359039	-0.780044	0.454825	-0.0100312	0.00487022	1
Dysgonomonas Dysgonomonas_gadei(Y18530)	0.000585413	0.00137739	0.000791978	0.767129	0.454937	-0.00104145	0.00221228	1
Lactobacillus Lactobacillus_helveticus(AM113779)	-2.29716e-05	1.28176e-05	3.57892e-05	-0.766157	0.457327	-8.77735e-05	4.18302e-05	1
Tannerella Tannerella_forsythia(AB035460)	-0.000893181	0.00167435	0.00256754	-0.768225	0.457821	-0.00343831	0.00165194	1
Paenalcaligenes Paenalcaligenes_suwonensis(JX217748)	4.20082e-05	6.41265e-05	2.21183e-05	0.76633	0.458508	-7.7627e-05	0.000161643	1
Cloacibacterium Cloacibacterium_normanense(AJ575430)	4.08564e-06	7.63665e-06	3.55101e-06	0.754609	0.459292	-7.20944e-06	1.53807e-05	1
Clostridium_sensu_stricto Clostridium_cylindrosporum(Y18179)	1.10353e-05	1.41243e-05	3.08899e-06	0.763259	0.459999	-2.04536e-05	4.25242e-05	1
Streptococcus Streptococcus_phocae(AJ621053)	1.98309e-05	5.54543e-05	3.56233e-05	0.752924	0.460528	-3.52166e-05	7.48785e-05	1
Actinomyces Actinomyces_naturae(FJ234421)	-3.61441e-06	9.98243e-07	4.61265e-06	-0.765857	0.461728	-1.41524e-05	6.92361e-06	1
Kocuria Kocuria_kristinae(X80749)	3.129e-06	5.27658e-06	2.14758e-06	0.75218	0.461882	-5.62471e-06	1.18827e-05	1
Micromonospora Micromonospora_rifamycinica(AY561829)	-4.72502e-06	3.19377e-06	7.91879e-06	-0.753134	0.466063	-1.8413e-05	8.96293e-06	1
Parabacteroides Parabacteroides_gordonii(AB470343)	-7.19298e-06	2.074e-06	9.26698e-06	-0.757456	0.466416	-2.83798e-05	1.39938e-05	1
Proteiniborus Proteiniborus_ethanoligenes(EF116488)	4.31131e-06	6.37389e-06	2.06258e-06	0.748548	0.466432	-8.0334e-06	1.6656e-05	1
Porphyromonas Porphyromonas_pogonae(NR_136443.1)	-6.72605e-06	4.83653e-06	1.15626e-05	-0.746348	0.466516	-2.58645e-05	1.24124e-05	1
Pediococcus Pediococcus_pentosaceus(AJ305321)	0.000109804	0.000163415	5.36107e-05	0.75166	0.467259	-0.000209768	0.000429376	1
Erysipelotrichaceae_incertae_sedis Eubacterium_tortuosum(L34683)	1.07624e-05	1.61983e-05	5.43592e-06	0.738594	0.473778	-2.08418e-05	4.23665e-05	1
Lactobacillus Lactobacillus_acidophilus(AY773947)	9.98559e-05	0.000132533	3.26771e-05	0.738783	0.474387	-0.00019498	0.000394692	1
Desulfovibrio Desulfovibrio_mexicanus(AF227984)	-2.87981e-06	2.074e-06	4.95381e-06	-0.732673	0.474757	-1.12383e-05	5.47867e-06	1
Finegoldia Finegoldia_magna(AF542227)	-1.41693e-05	7.95573e-06	2.21251e-05	-0.733721	0.478728	-5.67644e-05	2.84257e-05	1
Moryella Moryella_indoligenes(DQ377947)	-2.08532e-05	1.33043e-05	3.41575e-05	-0.735602	0.479111	-8.41424e-05	4.2436e-05	1
Aerococcus Aerococcus_vaginalis(AB818493)	-3.3121e-06	3.20439e-06	6.51649e-06	-0.717458	0.481542	-1.29534e-05	6.32923e-06	1
Fretibacterium Fretibacterium_fastidiosum(GQ149247)	0.000245969	0.000609879	0.00036391	0.7105	0.48561	-0.000476245	0.000968184	1
Cardiobacterium Cardiobacterium_valvarum(AF506987)	0.000241298	0.00055483	0.000313532	0.708134	0.487081	-0.000469762	0.000952359	1
Peptoniphilus Peptoniphilus_lacrimalis(AF542230)	5.96902e-06	9.52003e-06	3.55101e-06	0.71106	0.487663	-1.1881e-05	2.3819e-05	1
Streptophyta Lactuca_sativa(AP007232)	-7.93831e-06	5.0157e-06	1.2954e-05	-0.709327	0.49028	-3.20425e-05	1.61659e-05	1
Fusobacterium Fusobacterium_nucleatum(NR_117291.1)	-0.00274703	0.00150508	0.00425211	-0.717688	0.490403	-0.0113501	0.00585599	1
Campylobacter Campylobacter_hyointestinalis(AF097689)	5.88271e-05	9.67159e-05	3.78888e-05	0.70493	0.490911	-0.000117969	0.000235623	1
Carnobacterium Carnobacterium_maltaromaticum(M58825)	2.77057e-05	5.65232e-05	2.88175e-05	0.703325	0.491904	-5.57635e-05	0.000111175	1
Prevotella Prevotella_albensis(AJ011683)	-0.000271249	0.000130832	0.000402081	-0.713001	0.492705	-0.00112294	0.000580443	1
Veillonella Veillonella_parvula(AY995767)	-0.00199384	0.00221774	0.00421158	-0.707043	0.494277	-0.00820215	0.00421448	1
Lautropia Lautropia_mirabilis(HF558380)	0.00409847	0.00933595	0.00523748	0.696264	0.494636	-0.00821607	0.016413	1
Prevotella Prevotella_pleuritidis(AB278593)	-0.00217741	0.0010466	0.003224	-0.709929	0.494762	-0.00905785	0.00470304	1
Providencia Providencia_rustigianii(AM040489)	-2.17221e-05	3.36054e-05	5.53275e-05	-0.696207	0.49634	-8.78922e-05	4.4448e-05	1
Pectinatus Pectinatus_frisingensis(HF558384)	7.87149e-06	1.28253e-05	4.95381e-06	0.698522	0.497092	-1.64598e-05	3.22028e-05	1
Sinomonas Sinomonas_sp.(KC841860)	8.11889e-06	1.32705e-05	5.15157e-06	0.697642	0.497541	-1.69912e-05	3.3229e-05	1
Corynebacterium Corynebacterium_appendicis(AJ314919)	-6.71746e-06	2.50785e-06	9.22531e-06	-0.702655	0.497795	-2.7926e-05	1.44911e-05	1
Enterococcus Enterococcus_avium(AF133535)	9.15325e-06	1.67244e-05	7.57117e-06	0.686919	0.500532	-1.87593e-05	3.70658e-05	1
Propionibacterium Propionibacterium_granulosum(AJ003057)	7.66231e-06	1.07513e-05	3.08899e-06	0.684975	0.505589	-1.65456e-05	3.18702e-05	1
Streptococcus Streptococcus_danieliae(GQ456229)	-8.11147e-06	7.38252e-06	1.5494e-05	-0.674956	0.513527	-3.45356e-05	1.83126e-05	1
Dialister Dialister_succinatiphilus(AB370249)	-5.40094e-06	6.56989e-06	1.19708e-05	-0.66753	0.516191	-2.28929e-05	1.20911e-05	1
Treponema Treponema_maltophilum(X87140)	-6.36306e-05	6.72253e-05	0.000130856	-0.666705	0.517073	-0.00027065	0.000143389	1
Paraprevotella Paraprevotella_xylaniphila(AB331897)	4.20478e-06	6.042e-06	1.83722e-06	0.665824	0.517171	-9.43909e-06	1.78487e-05	1
Aquabacterium Aquabacterium_parvum(AF035052)	-7.44864e-06	3.20439e-06	1.0653e-05	-0.669569	0.51741	-3.20376e-05	1.71404e-05	1
Chryseobacterium Bergeyella_porcorum(NR_136869.1)	-4.96439e-06	2.13763e-06	7.10202e-06	-0.669349	0.517543	-2.13575e-05	1.14287e-05	1
Actinobacillus Actinobacillus_minor(AY362893)	-4.96439e-06	2.13763e-06	7.10202e-06	-0.669349	0.517543	-2.13575e-05	1.14287e-05	1
Janthinobacterium Janthinobacterium_lividum(Y08846)	-2.37991e-06	2.074e-06	4.45391e-06	-0.65674	0.520313	-1.00371e-05	5.27731e-06	1
Prevotella Prevotella_loescheii(AY836508)	0.000249366	0.00063926	0.000389894	0.650642	0.522684	-0.000550114	0.00104885	1
Actinomyces Actinomyces_naeslundii(X81062)	0.000664101	0.00178432	0.00112022	0.650668	0.522735	-0.0014662	0.0027944	1
Saccharofermentans Saccharofermentans_acetigenes(AY949857)	-1.43482e-05	6.40878e-06	2.07569e-05	-0.660482	0.522887	-6.23158e-05	3.36195e-05	1
Ruminococcus Ruminococcus_flavefaciens(L76603)	2.65793e-06	4.96426e-06	2.30633e-06	0.650405	0.523344	-5.90486e-06	1.12207e-05	1
Bifidobacterium Bifidobacterium_breve(AB006658)	-1.27182e-05	8.46027e-06	2.11785e-05	-0.657946	0.523938	-5.51992e-05	2.97629e-05	1
Cardiobacterium Cardiobacterium_hominis(M35014)	0.000531942	0.00132483	0.000792884	0.648124	0.524991	-0.00119091	0.00225479	1
Rothia Rothia_mucilaginosa(X87758)	-0.0467624	0.121582	0.168345	-0.650799	0.525909	-0.201145	0.107621	1
Alcaligenes Alcaligenes_aquatilis(JX986974)	0.000641647	0.00171157	0.00106992	0.643315	0.529548	-0.00148071	0.002764	1
Lactobacillus Lactobacillus_perolens(Y19167)	-2.3764e-06	2.074e-06	4.4504e-06	-0.638448	0.532085	-1.02577e-05	5.50488e-06	1
Alicyclobacillus Alicyclobacillus_acidiphilus(AB076660)	-2.09075e-06	9.98243e-07	3.08899e-06	-0.644044	0.532888	-9.24533e-06	5.06383e-06	1
Lactovum Lactovum_miscens(AJ439543)	-2.09075e-06	9.98243e-07	3.08899e-06	-0.644044	0.532888	-9.24533e-06	5.06383e-06	1
Aerococcus Aerococcus_christensenii(Y17005)	6.48303e-06	1.61168e-05	9.63375e-06	0.629775	0.536247	-1.50442e-05	2.80103e-05	1
Streptococcus Streptococcus_troglodytidis(JF414111)	-0.000512181	0.000506547	0.00101873	-0.631903	0.536382	-0.00223055	0.00120619	1
Ralstonia Ralstonia_pickettii(AY741342)	1.69246e-05	2.80534e-05	1.11288e-05	0.632595	0.537873	-4.08235e-05	7.46727e-05	1
Butyrivibrio Butyrivibrio_hungatei(AJ428553)	-0.000238832	0.000143853	0.000382685	-0.635261	0.54016	-0.00108174	0.000604078	1
Streptococcus Streptococcus_parauberis(AY584477)	1.92289e-05	5.11056e-05	3.18767e-05	0.623928	0.540577	-4.55649e-05	8.40228e-05	1
Prevotella Prevotella_copri(AB064923)	1.54631e-05	2.41266e-05	8.66357e-06	0.630005	0.540735	-3.81336e-05	6.90597e-05	1
Megasphaera Megasphaera_sueciensis(DQ223729)	8.85927e-06	2.29869e-05	1.41276e-05	0.625794	0.541476	-2.14919e-05	3.92105e-05	1
Bacteroides Bacteroides_propionicifaciens(AB264625)	3.53843e-06	5.37565e-06	1.83722e-06	0.62286	0.543759	-8.6889e-06	1.57658e-05	1
Lactobacillus Lactobacillus_camelliae(AB257864)	7.66502e-05	0.000224211	0.000147561	0.617216	0.546118	-0.00018747	0.00034077	1
Flavobacterium Flavobacterium_frigidimaris(AB183888)	4.07442e-06	6.222e-06	2.14758e-06	0.619005	0.546186	-1.00879e-05	1.82367e-05	1
Neisseria Neisseria_polysaccharea(AJ239289)	0.000244553	0.000394567	0.000150014	0.613937	0.549613	-0.000614017	0.00110312	1
Prevotella Prevotella_dentalis(X81876)	9.92295e-05	0.000169443	7.02131e-05	0.605599	0.555568	-0.000256022	0.000454481	1
Eubacterium Eubacterium_infirmum(U13039)	-0.000403437	0.000523209	0.000926646	-0.605535	0.555801	-0.0018507	0.00104382	1
Anaerorhabdus Anaerorhabdus_furcosa(GU585668)	-1.80799e-06	9.98243e-07	2.80623e-06	-0.607014	0.555869	-8.34421e-06	4.72824e-06	1
Actinomyces Actinomyces_funkei(AJ404889)	-1.84852e-05	3.09874e-05	4.94726e-05	-0.602247	0.556745	-8.43861e-05	4.74156e-05	1
Streptomyces Streptomyces_flavovirens(DQ026635)	-3.5092e-06	5.27839e-06	8.78759e-06	-0.597286	0.557731	-1.58495e-05	8.83115e-06	1
Clostridium_sensu_stricto Clostridium_senegalense(NR_125591.1)	-3.59846e-06	2.014e-06	5.61246e-06	-0.603477	0.558097	-1.66784e-05	9.4815e-06	1
Citrobacter Citrobacter_freundii(AJ233408)	7.21284e-06	1.28253e-05	5.61246e-06	0.594224	0.56051	-1.84781e-05	3.29038e-05	1
Sporosalibacterium Senegalia_massiliensis(NR_144733.1)	2.12194e-06	4.26952e-06	2.14758e-06	0.59066	0.561591	-5.38856e-06	9.63244e-06	1
Neisseria Neisseria_flavescens(L06168)	0.0104295	0.0179082	0.00747877	0.594276	0.562639	-0.0275275	0.0483864	1
Gp10 uncultured_Acidobacteria(AB116477)	2.02542e-06	4.088e-06	2.06258e-06	0.588317	0.563123	-5.17146e-06	9.22231e-06	1
Kingella Kingella_denitrificans(M22516)	6.24536e-05	0.000153013	9.05592e-05	0.586993	0.564623	-0.000161352	0.000286259	1
Pseudomonas Pseudomonas_caeni(EU620679)	1.6382e-05	3.10263e-05	1.46443e-05	0.591545	0.564754	-4.37232e-05	7.64871e-05	1
Propionivibrio Propionivibrio_limicola(AJ307983)	-2.44596e-06	2.50785e-06	4.95381e-06	-0.58575	0.565534	-1.1238e-05	6.34613e-06	1
Clostridium_IV Clostridium_viride(X81125)	-3.53846e-06	2.074e-06	5.61246e-06	-0.591379	0.565758	-1.66448e-05	9.56791e-06	1
Fusobacterium Fusobacterium_nucleatum(AE009951)	-0.000429991	0.000656156	0.00108615	-0.587354	0.567949	-0.00202664	0.00116666	1
Prevotella Prevotella_marshii(AF481227)	-2.62689e-05	2.79705e-05	5.42395e-05	-0.586681	0.570077	-0.000125668	7.31306e-05	1
Prevotella Massiliprevotella_massiliensis(NR_147404.1)	-1.8858e-06	2.014e-06	3.8998e-06	-0.572672	0.574039	-8.81033e-06	5.03873e-06	1
Granulicatella Granulicatella_balaenopterae(Y16547)	-1.8254e-05	3.30035e-05	5.12574e-05	-0.576667	0.574982	-8.73389e-05	5.08309e-05	1
Lactobacillus Lactobacillus_brantae(HQ022861)	5.44141e-05	0.000153821	9.94072e-05	0.566722	0.577277	-0.000146011	0.000254839	1
Leptotrichia Leptotrichia_hongkongensis(EU919515)	-0.00102379	0.00253838	0.00356217	-0.571722	0.577754	-0.0049126	0.00286502	1
Campylobacter Campylobacter_concisus(DQ174166)	-0.00105392	0.000829222	0.00188315	-0.574	0.578511	-0.00513886	0.00303101	1
Nesterenkonia Nesterenkonia_lacusekhoensis(AJ290397)	-2.92539e-06	3.50609e-06	6.43148e-06	-0.562445	0.582271	-1.40291e-05	8.17831e-06	1
Streptococcus Streptococcus_sinensis(AF432856)	-0.0156369	0.0288632	0.0445001	-0.567723	0.582707	-0.0769819	0.045708	1
Streptococcus Streptococcus_peroris(AB008314)	0.00256811	0.0114567	0.00888855	0.558075	0.583019	-0.00703409	0.0121703	1
Pseudoramibacter Pseudoramibacter_alactolyticus(AB036759)	1.13759e-05	2.95475e-05	1.81716e-05	0.556783	0.584239	-3.14165e-05	5.41682e-05	1
Cryptobacterium Cryptobacterium_curtum(NR_074425.1)	0.00015835	0.000334494	0.000176144	0.555322	0.585699	-0.000441927	0.000758627	1
Prevotella Prevotella_melaninogenica(CP002122)	0.0240222	0.0680535	0.0440314	0.550317	0.588208	-0.0670445	0.115089	1
Marinifilum Marinifilum_sp.(HE613737)	-1.8258e-06	2.074e-06	3.8998e-06	-0.548286	0.590202	-8.81967e-06	5.16807e-06	1
Clostridium_sensu_stricto Clostridium_putrefaciens(AF127024)	1.5496e-06	3.19377e-06	1.64417e-06	0.543748	0.592955	-4.41628e-06	7.51548e-06	1
Prevotella Prevotella_aurantiaca(AB480534)	-3.03344e-06	4.19201e-06	7.22545e-06	-0.542891	0.595267	-1.49545e-05	8.88758e-06	1
Veillonella Veillonella_rodentium(AY514996)	-0.000131523	0.000117702	0.000249225	-0.54191	0.599845	-0.000672918	0.000409872	1
Mobilicoccus Mobilicoccus_pelagius(AB550798)	-6.36305e-06	8.40526e-06	1.47683e-05	-0.532292	0.601864	-3.17119e-05	1.89858e-05	1
Aggregatibacter Aggregatibacter_actinomycetemcomitans(M75039)	5.29776e-06	1.44749e-05	9.17712e-06	0.531393	0.601983	-1.5727e-05	2.63226e-05	1
Sphingobacterium Sphingobacterium_faecium(AJ438176)	2.94597e-05	8.36978e-05	5.42381e-05	0.530333	0.603002	-8.80844e-05	0.000147004	1
Orenia Orenia_salinaria(Y18485)	-3.77002e-06	5.37565e-06	9.14567e-06	-0.525139	0.605263	-1.87458e-05	1.12058e-05	1
Prevotella Prevotella_bryantii(AJ006457)	-4.05705e-05	0.000107873	0.000148443	-0.527113	0.606125	-0.00020519	0.000124049	1
Bifidobacterium Bifidobacterium_longum(M58739)	-6.52023e-06	4.83653e-06	1.13568e-05	-0.528222	0.606797	-3.33586e-05	2.03181e-05	1
Isobaculum Isobaculum_melis(AJ302648)	-1.93248e-05	1.6893e-05	3.62178e-05	-0.526113	0.608313	-9.92776e-05	6.0628e-05	1
Dialister Dialister_pneumosintes(X82500)	0.000292965	0.00089564	0.000602675	0.520178	0.609126	-0.000888215	0.00147415	1
Streptococcus Streptococcus_marimammalium(AJ634751)	-1.30808e-06	9.98243e-07	2.30633e-06	-0.520508	0.611926	-6.76725e-06	4.15108e-06	1
Dysgonomonas Dysgonomonas_capnocytophagoides(U41355)	-6.62585e-06	1.43205e-05	2.09463e-05	-0.515508	0.611977	-3.34759e-05	2.02242e-05	1
Jeotgalibaca Jeotgalibaca_dankookensis(GU317945)	-4.44702e-05	5.59545e-05	0.000100425	-0.522456	0.612165	-0.000232833	0.000143892	1
Actinomyces Actinomyces_oricola(AJ507295)	-3.94035e-06	6.40878e-06	1.03491e-05	-0.510579	0.615672	-2.01203e-05	1.22396e-05	1
Pseudonocardia Pseudonocardia_sichuanensis(HM153789)	1.36808e-06	3.01224e-06	1.64417e-06	0.50324	0.620449	-4.31313e-06	7.04928e-06	1
Arthrobacter Arthrobacter_uratoxydans(X83410)	-1.70428e-06	2.19552e-06	3.8998e-06	-0.500223	0.622774	-8.84478e-06	5.43623e-06	1
Odoribacter Odoribacter_laneus(AB490805)	-0.00050136	0.00099565	0.00149701	-0.500754	0.626679	-0.00271241	0.00170969	1
Treponema Treponema_socranskii(AF033307)	2.64772e-06	7.76028e-06	5.11256e-06	0.492971	0.627441	-8.56113e-06	1.38566e-05	1
Phytomonospora Phytomonospora_endophytica(GU367156)	2.41149e-06	5.9625e-06	3.55101e-06	0.491363	0.628635	-7.84028e-06	1.26633e-05	1
Gemmobacter Gemmobacter_caeni(FJ386516)	3.62327e-06	1.02184e-05	6.59511e-06	0.48876	0.630495	-1.18718e-05	1.91183e-05	1
Streptophyta Triticum_aestivum(AB042240)	1.702e-05	4.48666e-05	2.78467e-05	0.489909	0.630499	-5.63122e-05	9.03521e-05	1
Alloprevotella Alloprevotella_tannerae(AJ005634)	-0.00129934	0.00156409	0.00286343	-0.491633	0.633667	-0.00719392	0.00459524	1
Actinomyces Actinomyces_suimastitidis(AJ277385)	-6.01141e-06	1.29741e-05	1.89855e-05	-0.485309	0.6339	-3.22258e-05	2.02029e-05	1
Clostridium_XlVa Clostridium_aminophilum(L04165)	-1.14934e-06	9.98243e-07	2.14758e-06	-0.485312	0.635644	-6.27296e-06	3.97428e-06	1
Prevotella Prevotella_nanceiensis(AY957555)	-0.00171931	0.00230035	0.00401966	-0.48727	0.636225	-0.00954563	0.006107	1
SR1_genera_incertae_sedis uncultured_bacterium(AF125207)	0.00193975	0.00432512	0.00238538	0.481624	0.63685	-0.00662579	0.0105053	1
Dethiosulfatibacter Dethiosulfatibacter_aminovorans(AB218661)	-1.46739e-06	2.014e-06	3.48139e-06	-0.476999	0.638839	-7.90902e-06	4.97424e-06	1
Sphaerochaeta Sphaerochaeta_globus(AF357916)	8.53426e-06	2.59264e-05	1.73921e-05	0.475565	0.640312	-2.92672e-05	4.63357e-05	1
Sedimentibacter Sedimentibacter_hongkongensis(NR_114645.1)	-3.14209e-06	5.0157e-06	8.15779e-06	-0.471812	0.642174	-1.70349e-05	1.07507e-05	1
Leptotrichia Leptotrichia_trevisanii(AF206305)	0.0002653	0.000791666	0.000526366	0.466961	0.646008	-0.000926442	0.00145704	1
Porphyromonas Porphyromonas_catoniae(X82823)	0.000273405	0.000897677	0.000624272	0.464492	0.647998	-0.000965376	0.00151219	1
Aminomonas Aminomonas_paucivorans(AF072581)	-1.06434e-06	9.98243e-07	2.06258e-06	-0.464482	0.649915	-6.01006e-06	3.88139e-06	1
Gp11 uncultured_Acidobacteria(EF457395)	-1.06434e-06	9.98243e-07	2.06258e-06	-0.464482	0.649915	-6.01006e-06	3.88139e-06	1
Streptococcus Streptococcus_macacae(AY188351)	-1.06434e-06	9.98243e-07	2.06258e-06	-0.464482	0.649915	-6.01006e-06	3.88139e-06	1
Lactobacillus Lactobacillus_iners(Y16329)	-8.61519e-06	1.32834e-05	2.18986e-05	-0.463523	0.65181	-4.94023e-05	3.21719e-05	1
Actinobacillus Actinobacillus_muris(AY362894)	3.70378e-06	7.25479e-06	3.55101e-06	0.458546	0.652807	-1.34373e-05	2.08449e-05	1
Sphingobacterium Sphingobacterium_psychroaquaticum(FJ156081)	3.50516e-05	9.03514e-05	5.52998e-05	0.459632	0.652948	-0.000128755	0.000198859	1
Prevotella Prevotella_oris(L16474)	-0.00597999	0.00998445	0.0159644	-0.458293	0.654912	-0.034403	0.022443	1
Acinetobacter Acinetobacter_harbinensis(KC843488)	3.15449e-06	7.44965e-06	4.29516e-06	0.447815	0.659218	-1.15627e-05	1.78717e-05	1
Prevotella Prevotella_dentasini(AB477014)	-5.76415e-06	1.10047e-05	1.67689e-05	-0.449767	0.659253	-3.30593e-05	2.1531e-05	1
Streptococcus Streptococcus_salivarius(AY188354)	1.44153e-05	3.64377e-05	2.20224e-05	0.449497	0.659842	-5.42618e-05	8.30925e-05	1
Haemophilus Haemophilus_pittmaniae(AJ290755)	0.00023243	0.000579012	0.000346582	0.447755	0.661056	-0.000879022	0.00134388	1
Anoxybacter bacterium_DY22613(KC794015)	-2.43737e-06	4.20263e-06	6.64e-06	-0.442086	0.663919	-1.40566e-05	9.18184e-06	1
Clostridium_sensu_stricto Clostridium_sartagoforme(Y18175)	-2.34725e-06	4.01049e-06	6.35774e-06	-0.443233	0.663946	-1.36385e-05	8.94396e-06	1
Bacteroides Bacteroides_pyogenes(AB200229)	2.21198e-05	5.88736e-05	3.67538e-05	0.439271	0.665322	-8.31336e-05	0.000127373	1
Natroniella Natroniella_acetigena(X95817)	2.82288e-06	6.37389e-06	3.55101e-06	0.438048	0.666449	-1.06945e-05	1.63403e-05	1
Fusicatenibacter Fusicatenibacter_saccharivorans(AB698910)	2.95301e-06	6.042e-06	3.08899e-06	0.435172	0.669196	-1.14213e-05	1.73273e-05	1
Comamonas Comamonas_phosphati(NR_147778.1)	1.35508e-05	2.82486e-05	1.46978e-05	0.425544	0.676005	-5.3853e-05	8.09546e-05	1
Prevotella Prevotella_bergensis(AY350613)	1.53817e-05	4.87202e-05	3.33384e-05	0.423934	0.676269	-6.04447e-05	9.12082e-05	1
Peptostreptococcaceae_incertae_sedis Peptoanaerobacter_stomatis(NR_146702.1)	-4.41543e-06	8.116e-06	1.25314e-05	-0.422396	0.677945	-2.64428e-05	1.7612e-05	1
Clostridium_XlVa Clostridium_indolis(Y18184)	9.78699e-06	2.25008e-05	1.27139e-05	0.420876	0.679945	-3.98732e-05	5.94472e-05	1
Arthrobacter Arthrobacter_phenanthrenivorans(AM176541)	3.07153e-06	9.25927e-06	6.18774e-06	0.418067	0.681551	-1.25254e-05	1.86685e-05	1
Acinetobacter Acinetobacter_lwoffii(X81665)	6.19186e-06	1.41243e-05	7.93243e-06	0.419255	0.681869	-2.57114e-05	3.80951e-05	1
Haemophilus Haemophilus_parahaemolyticus(NR_114764.1)	-0.00313471	0.00394676	0.00708147	-0.419183	0.681948	-0.0192956	0.0130262	1
Granulicatella Granulicatella_elegans(AF016390)	-0.00144892	0.00331813	0.00476705	-0.402808	0.691394	-0.00895576	0.00605792	1
Treponema Treponema_pedis(EF061268)	-5.30963e-06	6.222e-06	1.15316e-05	-0.405219	0.691428	-3.34074e-05	2.27881e-05	1
Flavobacterium Flavobacterium_ceti(AM292800)	3.07366e-05	9.24254e-05	6.16888e-05	0.404507	0.692119	-0.00013266	0.000194133	1
Cohnella Cohnella_capsici(NR_148291.1)	-8.38979e-07	9.98243e-07	1.83722e-06	-0.401252	0.694252	-5.32073e-06	3.64277e-06	1
Sphingobacterium Sphingobacterium_shayense(FJ816788)	-4.48796e-06	1.15977e-05	1.60856e-05	-0.392585	0.698883	-2.83731e-05	1.93972e-05	1
Selenomonas Selenomonas_artemidis(GQ422716)	-9.6554e-05	0.000200668	0.000297222	-0.391616	0.701259	-0.000625534	0.000432426	1
Actinomyces Actinomyces_dentalis(AJ697609)	9.25277e-06	4.82474e-05	3.89946e-05	0.389212	0.70139	-4.04606e-05	5.89661e-05	1
Actinomyces Actinomyces_urogenitalis(AJ243791)	-2.35627e-05	4.73368e-05	7.08995e-05	-0.388542	0.70172	-0.000150063	0.000102938	1
Lactobacillus Lactobacillus_nasuensis(AB608051)	1.85145e-05	5.02564e-05	3.17418e-05	0.389212	0.702111	-8.21038e-05	0.000119133	1
Lactococcus Lactococcus_sp.(AB699722)	2.38707e-05	8.14519e-05	5.75812e-05	0.384434	0.705559	-0.000107423	0.000155164	1
Fusobacterium Fusobacterium_nucleatum(NR_113378.1)	0.000133396	0.000661553	0.000528157	0.383284	0.705639	-0.000593591	0.000860383	1
Neisseria Neisseria_zoodegmatis(DQ006843)	-1.65125e-06	2.13763e-06	3.78888e-06	-0.379573	0.709785	-1.09549e-05	7.65237e-06	1
Tetragenococcus Tetragenococcus_osmophilus(EU522083)	-1.3107e-05	7.40559e-05	8.71629e-05	-0.373838	0.712573	-8.63796e-05	6.01657e-05	1
Arcobacter Arcobacter_cryaerophilus(L14624)	-6.20124e-05	0.000223182	0.000285194	-0.368786	0.716351	-0.000413884	0.000289859	1
Actinomyces Actinomyces_marimammalium(AJ276405)	2.27989e-06	6.40505e-06	4.12516e-06	0.366267	0.718013	-1.07049e-05	1.52647e-05	1
Peptostreptococcus Peptostreptococcus_anaerobius(AY326462)	-2.16244e-05	4.52057e-05	6.683e-05	-0.35977	0.724395	-0.000150554	0.000107305	1
Prevotella Prevotella_maculosa(EF534314)	-0.00010405	0.000395459	0.000499508	-0.352417	0.730143	-0.000741534	0.000533435	1
Propionibacterium Propionibacterium_acnes(AB042288)	3.15146e-05	0.000139214	0.000107699	0.342495	0.736594	-0.000164117	0.000227146	1
Lactobacillus Lactobacillus_equigenerosi(AB288050)	-6.45926e-07	9.98243e-07	1.64417e-06	-0.335811	0.741613	-4.7417e-06	3.44985e-06	1
Succinispira Succinispira_mobilis(AJ006980)	0.000149579	0.000786255	0.000636676	0.326888	0.747431	-0.000810069	0.00110923	1
Anaerovorax Anaerovorax_odorimutans(AJ251215)	-2.16725e-06	5.37565e-06	7.5429e-06	-0.325939	0.748002	-1.6076e-05	1.17415e-05	1
Scardovia Scardovia_inopinata(D89332)	-3.62318e-05	6.49223e-05	0.000101154	-0.32701	0.748648	-0.000274568	0.000202104	1
Alloscardovia Alloscardovia_omnicolens(AM419460)	-0.000251313	0.000561774	0.000813088	-0.323991	0.751045	-0.00192529	0.00142266	1
Streptococcus Streptococcus_panodentis(NR_145950.1)	2.54181e-06	9.79843e-06	7.25663e-06	0.318582	0.753386	-1.41141e-05	1.91977e-05	1
Paenalcaligenes Paenalcaligenes_hermetiae(JN873915)	3.91749e-06	1.28253e-05	8.90782e-06	0.318632	0.753928	-2.20433e-05	2.98783e-05	1
Schwartzia Schwartzia_succinivorans(Y09434)	-0.000206628	0.000850365	0.00105699	-0.317688	0.756241	-0.00162549	0.00121224	1
Atopobacter Atopobacter_phocae(Y16546)	2.83237e-06	1.09131e-05	8.08075e-06	0.310305	0.759668	-1.6257e-05	2.19218e-05	1
Streptococcus Streptococcus_entericus(AJ409287)	-4.10216e-06	7.40702e-06	1.15092e-05	-0.311551	0.759877	-3.22867e-05	2.40823e-05	1
Prevotella Prevotella_oulorum(L16472)	0.000165892	0.00100593	0.000840035	0.310097	0.760008	-0.000957118	0.0012889	1
Treponema Treponema_socranskii(AF033305)	2.75585e-05	0.00018798	0.000160422	0.288996	0.775559	-0.000171358	0.000226475	1
Microvirgula Microvirgula_aerodenitrificans(U89333)	1.1556e-05	4.7315e-05	3.5759e-05	0.284968	0.779635	-7.50133e-05	9.81252e-05	1
Peptostreptococcaceae_incertae_sedis Eubacterium_yurii(AY533382)	2.0545e-05	8.21559e-05	6.16109e-05	0.283462	0.779753	-0.000130699	0.000171789	1
Prevotella Prevotella_saccharolytica(FJ825149)	1.6334e-05	8.88372e-05	7.25032e-05	0.282845	0.780253	-0.000104265	0.000136933	1
Armatimonas/Armatimonadetes_gp1 uncultured_bacterium(EF516423)	-2.01807e-06	8.56942e-06	1.05875e-05	-0.282013	0.780871	-1.69587e-05	1.29225e-05	1
Ochrobactrum Ochrobactrum_gallinifaecis(AJ519939)	1.34001e-05	5.46653e-05	4.12652e-05	0.280749	0.782327	-8.73826e-05	0.000114183	1
Alloprevotella Prevotellamassilia_timonensis(NR_144750.1)	-1.30023e-06	4.088e-06	5.38823e-06	-0.276373	0.785583	-1.12237e-05	8.6232e-06	1
Alistipes Alistipes_obesi(NR_133025.1)	1.05681e-06	3.20439e-06	2.14758e-06	0.273962	0.787144	-7.03085e-06	9.14446e-06	1
Sphingobacterium Sphingobacterium_sp.(KF735812)	-2.02999e-06	4.148e-06	6.17799e-06	-0.272799	0.788446	-1.77858e-05	1.37258e-05	1
Actinomyces Actinomyces_hyovaginalis(X69616)	4.38215e-06	1.68724e-05	1.24903e-05	0.267481	0.791848	-2.98006e-05	3.85649e-05	1
Thermoanaerobacter Thermoanaerobacter_wiegelii(X92513)	-1.13275e-06	2.41826e-06	3.55101e-06	-0.26366	0.795326	-1.02224e-05	7.95694e-06	1
Pusillimonas Pusillimonas_soli(GQ241322)	-1.13275e-06	2.41826e-06	3.55101e-06	-0.26366	0.795326	-1.02224e-05	7.95694e-06	1
Miniimonas Miniimonas_arenae(AB522642)	2.46364e-06	1.07892e-05	8.32557e-06	0.261344	0.7965	-1.72003e-05	2.21276e-05	1
Chryseobacterium Chryseobacterium_kwangjuense(AY514021)	0.000121463	0.000419747	0.000298285	0.257826	0.799201	-0.000861857	0.00110478	1
Victivallis Victivallis_vadensis(AY049713)	9.63443e-06	4.73764e-05	3.7742e-05	0.249306	0.806158	-7.19979e-05	9.12668e-05	1
Actinomyces Actinomyces_catuli(AJ276805)	2.24135e-05	0.000145103	0.000122689	0.246199	0.808039	-0.000167498	0.000212325	1
Alloprevotella Alloprevotella_rava(JQ039189)	-0.000761203	0.0025544	0.00331561	-0.241837	0.811386	-0.00732987	0.00580746	1
Desemzia Desemzia_incerta(Y17300)	3.18013e-06	1.07513e-05	7.57117e-06	0.241842	0.811504	-2.43496e-05	3.07099e-05	1
Streptococcus Streptococcus_orisratti(AF124350)	1.59007e-06	5.37565e-06	3.78558e-06	0.241842	0.811504	-1.21748e-05	1.53549e-05	1
Abiotrophia Abiotrophia_defectiva(D50541)	0.00240028	0.0120295	0.00962926	0.240321	0.813345	-0.0188942	0.0236948	1
Saccharibacteria_genera_incertae_sedis TM7_phylum(AF432141)	0.000680637	0.00588621	0.00520558	0.227612	0.822338	-0.00557106	0.00693233	1
Staphylococcus Staphylococcus_auricularis(D83358)	8.98062e-07	3.20439e-06	2.30633e-06	0.227469	0.822478	-7.36277e-06	9.15889e-06	1
Candidatus_Hydrogenedens uncultured_bacterium(AB013271)	6.70627e-07	2.50785e-06	1.83722e-06	0.215718	0.831481	-5.83133e-06	7.17258e-06	1
Corynebacterium Corynebacterium_pyruviciproducens(FJ185225)	6.70627e-07	2.50785e-06	1.83722e-06	0.215718	0.831481	-5.83133e-06	7.17258e-06	1
Acidaminococcus Acidaminococcus_intestini(AF473835)	4.68922e-06	2.09558e-05	1.62666e-05	0.211864	0.834373	-4.15017e-05	5.08801e-05	1
Mariprofundus Mariprofundus_ferrooxydans(EF493243)	-7.32229e-07	2.074e-06	2.80623e-06	-0.20984	0.836245	-8.08481e-06	6.62035e-06	1
Alkaliphilus Alkaliphilus_halophilus(EU627628)	9.70841e-07	4.52185e-06	3.55101e-06	0.206811	0.838374	-8.85941e-06	1.08011e-05	1
Selenomonas Selenomonas_dianae(AF287801)	6.09894e-06	2.66498e-05	2.05509e-05	0.205696	0.839422	-5.63609e-05	6.85588e-05	1
Streptococcus Streptococcus_orisasini(AB668377)	-1.70486e-06	6.53571e-06	8.24057e-06	-0.203414	0.840973	-1.92464e-05	1.58367e-05	1
Shuttleworthia Shuttleworthia_satelles(AF399956)	-0.000283381	0.00113964	0.00142302	-0.201721	0.842319	-0.00322745	0.00266069	1
Micrococcus Micrococcus_cohnii(FR832424)	5.51356e-07	2.19552e-06	1.64417e-06	0.20101	0.842788	-5.18249e-06	6.2852e-06	1
Alicyclobacillus Alicyclobacillus_sp.(AB622813)	5.51356e-07	2.19552e-06	1.64417e-06	0.20101	0.842788	-5.18249e-06	6.2852e-06	1
Gemella Gemella_sanguinis(Y13364)	-0.000719131	0.00613046	0.00684959	-0.201123	0.843371	-0.00835698	0.00691872	1
Fusobacterium Fusobacterium_equinum(AJ295750)	3.12911e-06	1.87118e-05	1.55827e-05	0.194622	0.848001	-3.07985e-05	3.70567e-05	1
Latescibacteria_genera_incertae_sedis uncultured_candidate(AY114332)	5.81041e-07	2.41826e-06	1.83722e-06	0.19132	0.850258	-5.76564e-06	6.92772e-06	1
Haloplasma Haloplasma_contractile(EF999972)	1.00675e-06	5.37565e-06	4.3689e-06	0.16459	0.871246	-1.19179e-05	1.39314e-05	1
Actinobaculum Actinobaculum_massiliense(AF487679)	1.08776e-06	7.8835e-06	6.79574e-06	0.160491	0.874275	-1.31477e-05	1.53232e-05	1
Leucobacter Leucobacter_salsicius(GQ352403)	1.08049e-06	5.37565e-06	4.29516e-06	0.157028	0.87682	-1.32863e-05	1.54472e-05	1
Bacteroides Bacteroides_graminisolvens(AB363973)	9.21742e-07	5.37565e-06	4.45391e-06	0.150064	0.882498	-1.20475e-05	1.38909e-05	1
Actinomyces Actinomyces_georgiae(X80413)	-2.23706e-05	0.000197299	0.00021967	-0.149817	0.882702	-0.000337814	0.000293073	1
Desulfotomaculum Desulfotomaculum_sp.(JX183068)	9.25252e-07	5.37565e-06	4.4504e-06	0.149214	0.883123	-1.2147e-05	1.39975e-05	1
Saccharibacteria_genera_incertae_sedis TM7_phylum(AF385568)	-1.947e-05	9.27589e-05	0.000112229	-0.148219	0.884024	-0.000297967	0.000259027	1
Arcobacter Arcobacter_butzleri(AY621116)	-2.74745e-05	0.000271142	0.000298616	-0.145616	0.885693	-0.000421236	0.000366287	1
Streptococcus Streptococcus_pharyngis(NR_137219.1)	2.16658e-06	2.47767e-05	2.26101e-05	0.145003	0.886184	-2.90346e-05	3.33677e-05	1
Anaerovorax Ihubacter_massiliensis(NR_144749.1)	-1.29786e-05	8.45757e-05	9.75543e-05	-0.144826	0.886299	-0.000199925	0.000173968	1
Saccharibacteria_genera_incertae_sedis TM7_phylum(AF385506)	6.71926e-05	0.00104318	0.000975988	0.143852	0.887643	-0.000933511	0.0010679	1
Porphyromonas Porphyromonas_cangingivalis(X76259)	-1.29999e-06	1.41617e-05	1.54617e-05	-0.139407	0.890578	-2.08021e-05	1.82021e-05	1
Megasphaera Caecibacter_massiliensis(NR_147376.1)	1.28167e-06	1.35341e-05	1.22525e-05	0.138733	0.891064	-1.80033e-05	2.05667e-05	1
Allochromatium Allochromatium_renukae(AM399029)	6.51622e-07	4.20263e-06	3.55101e-06	0.135016	0.893994	-9.43757e-06	1.07408e-05	1
Clostridium_sensu_stricto Clostridium_isatidis(X98395)	-5.95116e-07	3.19377e-06	3.78888e-06	-0.13383	0.895282	-1.00574e-05	8.86719e-06	1
Mannheimia Mannheimia_glucosida(AF053889)	3.43517e-06	2.17644e-05	1.83292e-05	0.131787	0.896584	-5.12443e-05	5.81146e-05	1
Comamonas Comamonas_kerstersii(AJ430347)	-1.80291e-05	0.000206363	0.000224392	-0.131104	0.897107	-0.000306368	0.00027031	1
Selenomonas Selenomonas_bovis(EF139191)	-6.47464e-07	5.20987e-06	5.85734e-06	-0.13106	0.897269	-1.10716e-05	9.7767e-06	1
Veillonella Veillonella_rogosae(EF108443)	-0.000382523	0.00282575	0.00320827	-0.13035	0.897959	-0.00661774	0.00585269	1
Dialister Dialister_propionicifaciens(AY850119)	2.28438e-06	2.34176e-05	2.11332e-05	0.130405	0.897968	-3.5034e-05	3.96027e-05	1
Providencia Providencia_vermicola(AM040495)	-1.69071e-06	1.2444e-05	1.41347e-05	-0.126383	0.901193	-3.03324e-05	2.6951e-05	1
Pilibacter Pilibacter_termitis(AY533171)	3.91092e-06	5.30565e-05	4.91456e-05	0.125755	0.901555	-6.22331e-05	7.00549e-05	1
Anaerofilum Anaerofilum_pentosovorans(X97852)	7.60626e-07	6.65585e-06	5.89522e-06	0.124887	0.901865	-1.19474e-05	1.34687e-05	1
Corynebacterium Corynebacterium_atypicum(AJ441057)	3.60268e-07	2.50785e-06	2.14758e-06	0.109115	0.914202	-6.52831e-06	7.24885e-06	1
Olsenella Olsenella_sp.(JX905358)	-1.20498e-06	9.52003e-06	1.0725e-05	-0.105791	0.916848	-2.50314e-05	2.26214e-05	1
Streptococcus Streptococcus_gordonii(AF003931)	0.00206035	0.0275844	0.0255241	0.101747	0.920097	-0.0405235	0.0446442	1
Pelosinus Pelosinus_fermentans(NR_109394.1)	-4.15138e-07	3.13587e-06	3.55101e-06	-0.0984313	0.922833	-9.36805e-06	8.53777e-06	1
Shewanella Shewanella_profunda(FR733713)	-8.02337e-07	5.37565e-06	6.17799e-06	-0.0979735	0.922984	-1.7948e-05	1.63433e-05	1
Myroides Myroides_odoratus(M58777)	-1.81429e-06	2.03463e-05	2.21606e-05	-0.0978578	0.923056	-4.05818e-05	3.69532e-05	1
Selenomonas Selenomonas_infelix(AF287802)	2.76582e-05	0.000361189	0.000333531	0.0976052	0.923447	-0.000572596	0.000627913	1
Enterococcus Enterococcus_eurekensis(AF445305)	1.70681e-06	1.6127e-05	1.44201e-05	0.0976884	0.923507	-3.56194e-05	3.9033e-05	1
Rothia Rothia_amarae(AY043359)	2.86426e-06	4.97778e-05	4.69136e-05	0.0961439	0.924516	-5.99273e-05	6.56558e-05	1
Mobiluncus Mobiluncus_mulieris(AJ318410)	-4.60936e-07	3.99297e-06	4.45391e-06	-0.0926059	0.92717	-1.08672e-05	9.94531e-06	1
Staphylococcus Staphylococcus_hominis(AB233326)	2.81323e-06	3.03862e-05	2.7573e-05	0.0868675	0.931786	-6.54824e-05	7.11089e-05	1
Sphingomonas Sphingomonas_hankookensis(FJ194436)	2.36778e-07	2.074e-06	1.83722e-06	0.0854574	0.932748	-5.54299e-06	6.01655e-06	1
Streptococcus Streptococcus_didelphis(AF176103)	-6.61428e-07	1.25255e-05	1.31869e-05	-0.079878	0.937317	-1.82034e-05	1.68805e-05	1
Lactobacillus Lactobacillus_reuteri(NR_119069.1)	-3.20261e-07	2.76873e-06	3.08899e-06	-0.0772043	0.939262	-8.99785e-06	8.35733e-06	1
Filifactor Filifactor_alocis(CP002390)	5.09705e-05	0.00122801	0.00117704	0.0684548	0.946104	-0.00150237	0.00160431	1
Litorilinea Litorilinea_aerophila(JQ733906)	1.76779e-07	2.014e-06	1.83722e-06	0.0648471	0.94894	-5.50978e-06	5.86334e-06	1
Veillonella Veillonella_tobetsuensis(AB679109)	-4.78782e-07	8.58389e-06	9.06268e-06	-0.0612994	0.951811	-1.69144e-05	1.59568e-05	1
Dialister Dialister_invisus(AY162469)	-9.50279e-05	0.00237211	0.00246714	-0.054305	0.957617	-0.00392255	0.0037325	1
Acinetobacter Acinetobacter_schindleri(AJ278311)	-1.68697e-07	2.13763e-06	2.30633e-06	-0.0536464	0.957766	-6.7414e-06	6.40401e-06	1
Dysgonomonas Dysgonomonas_alginatilytica(NR_137388.1)	-8.87873e-06	0.000254107	0.000262986	-0.0529164	0.958331	-0.000359183	0.000341426	1
Bacteroides Bacteroides_nordii(AY608697)	-6.00879e-06	9.9834e-05	0.000105843	-0.0470692	0.962926	-0.000272332	0.000260314	1
Clostridium_III Clostridium_clariflavum(AB186359)	1.32946e-07	2.19552e-06	2.06258e-06	0.0441329	0.965237	-6.15139e-06	6.41728e-06	1
Prevotella Prevotella_bivia(L16475)	4.7621e-06	0.000111873	0.000107111	0.0433084	0.965887	-0.000224683	0.000234207	1
Caloramator Caloramator_fervidus(L09187)	-1.10802e-07	2.19552e-06	2.30633e-06	-0.0347967	0.972594	-6.76262e-06	6.54102e-06	1
Aggregatibacter Aggregatibacter_aphrophilus(AY362906)	5.49268e-05	0.00176753	0.0017126	0.0344889	0.972841	-0.00327436	0.00338421	1
Thermochromatium Thermochromatium_tepidum(M59150)	1.11936e-07	2.41826e-06	2.30633e-06	0.0334966	0.973612	-6.86003e-06	7.08391e-06	1
Lactobacillus Lactobacillus_harbinensis(AB196123)	-2.51996e-07	7.44965e-06	7.70165e-06	-0.032856	0.974116	-1.62524e-05	1.57484e-05	1
Johnsonella Johnsonella_ignava(X87152)	1.41729e-05	0.000553283	0.00053911	0.0303171	0.97614	-0.000966235	0.000994581	1
Prevotella Prevotella_enoeca(AJ005635)	1.50113e-06	4.96479e-05	4.81468e-05	0.0278817	0.978038	-0.000110953	0.000113955	1
Devosia Devosia_epidermidihirudinis(KC254735)	-1.47163e-07	4.148e-06	4.29516e-06	-0.0246458	0.980586	-1.26174e-05	1.23231e-05	1
Snodgrassella Snodgrassella_alvi(JQ746651)	-7.35815e-08	2.074e-06	2.14758e-06	-0.0246458	0.980586	-6.3087e-06	6.16153e-06	1
Flavobacterium Flavobacterium_granuli(AB180738)	-7.35815e-08	2.074e-06	2.14758e-06	-0.0246458	0.980586	-6.3087e-06	6.16153e-06	1
Pelistega Pelistega_suis(NR_145928.1)	-7.35815e-08	2.074e-06	2.14758e-06	-0.0246458	0.980586	-6.3087e-06	6.16153e-06	1
Quadrisphaera Quadrisphaera_granulorum(AY831385)	4.79428e-08	2.19552e-06	2.14758e-06	0.0156103	0.987701	-6.36104e-06	6.45693e-06	1
Hydrogenibacillus Bacillus_schlegelii(AB042060)	4.79428e-08	2.19552e-06	2.14758e-06	0.0156103	0.987701	-6.36104e-06	6.45693e-06	1
Dysgonomonas Dysgonomonas_termitidis(AB971823)	-1.85871e-06	0.000216586	0.000218444	-0.01391	0.98904	-0.000280646	0.000276928	1
Citrobacter Citrobacter_werkmanii(AF025373)	3.01151e-07	4.05499e-05	4.02488e-05	0.00795017	0.993747	-7.94529e-05	8.00552e-05	1
Desulforegula Desulforegula_conservatrix(AF243334)	1.14217e-08	2.074e-06	2.06258e-06	0.00390483	0.996923	-6.09358e-06	6.11642e-06	1

## Sheet: Class
Class	estimate	estimate1	estimate2	statistic	p.value	conf.low	conf.high	adj.p.value
Flavobacteriia	-0.0135317	0.00555554	0.0190872	-2.58455	0.022911	-0.0248621	-0.00220126	1
Cyanobacteria	7.4017e-06	7.4017e-06	0	2.639	0.0230342	1.22852e-06	1.35749e-05	1
Acidobacteria_Gp4	3.86868e-06	3.86868e-06	0	1.90151	0.0837355	-6.09281e-07	8.34665e-06	1
Anaerolineae	3.74124e-06	3.74124e-06	0	1.89383	0.084831	-6.06775e-07	8.08925e-06	1
Acidobacteria_Gp3	5.34435e-06	7.34067e-06	1.99633e-06	1.78099	0.0901118	-9.15231e-07	1.16039e-05	1
Bacilli	-0.16646	0.312236	0.478695	-1.67726	0.109133	-0.373551	0.0406312	1
Fibrobacteria	-6.73894e-06	0	6.73894e-06	-1.62219	0.139212	-1.61364e-05	2.65857e-06	1
Mollicutes	-0.00366842	0.000195619	0.00386404	-1.48996	0.170331	-0.00923578	0.00189894	1
Acidobacteria_Gp6	-3.58682e-06	0	3.58682e-06	-1.48393	0.17198	-9.05469e-06	1.88104e-06	1
Acidobacteria_Gp5	-3.32452e-06	0	3.32452e-06	-1.46351	0.177358	-8.46326e-06	1.81421e-06	1
Negativicutes	0.0537946	0.107857	0.0540623	1.35088	0.194016	-0.0300667	0.137656	1
Clostridia	-0.0332052	0.0299083	0.0631135	-1.26658	0.229787	-0.0904473	0.0240369	1
Sphingobacteriia	-0.000217362	0.000201031	0.000418393	-1.24133	0.235536	-0.000594084	0.000159359	1
Bacteroidetes_incertae_sedis	-3.00323e-06	1.23227e-06	4.2355e-06	-1.20567	0.247214	-8.32754e-06	2.32108e-06	1
Alphaproteobacteria	0.0840287	0.0843082	0.000279441	1.17827	0.263549	-0.0729348	0.240992	1
Betaproteobacteria	0.0272985	0.0552721	0.0279736	1.13396	0.273969	-0.0238496	0.0784467	1
Gammaproteobacteria	0.077991	0.0885894	0.0105984	1.13636	0.279662	-0.0728372	0.228819	1
Chloroplast	0.00656572	0.0066938	0.000128082	1.11243	0.289663	-0.0064241	0.0195555	1
Lentisphaeria	-1.34766e-05	8.3483e-06	2.18249e-05	-1.0941	0.290711	-3.96689e-05	1.27156e-05	1
Armatimonadia	-4.35912e-06	4.11322e-06	8.47234e-06	-1.07889	0.299868	-1.30703e-05	4.35206e-06	1
Nitrospira	1.1273e-06	1.1273e-06	0	1	0.338801	-1.35387e-06	3.60847e-06	1
Ktedonobacteria	1.31147e-06	1.31147e-06	0	1	0.338801	-1.57505e-06	4.19799e-06	1
Nitrospinia	1.10482e-06	1.10482e-06	0	1	0.338801	-1.32687e-06	3.53652e-06	1
Acidobacteria_Gp2	1.09208e-06	1.09208e-06	0	1	0.338801	-1.31157e-06	3.49573e-06	1
Acidobacteria_Gp1	7.52643e-07	7.52643e-07	0	1	0.338801	-9.03913e-07	2.4092e-06	1
Acidobacteria_Gp17	1.04318e-06	1.04318e-06	0	1	0.338801	-1.25284e-06	3.3392e-06	1
Endomicrobia	-1.29124e-06	0	1.29124e-06	-1	0.343436	-4.21222e-06	1.62975e-06	1
Acidobacteria_Gp20	-1.55674e-06	0	1.55674e-06	-1	0.343436	-5.07831e-06	1.96484e-06	1
Deferribacteres	-1.3257e-06	0	1.3257e-06	-1	0.343436	-4.32463e-06	1.67324e-06	1
Acidobacteria_Gp9	-1.29124e-06	0	1.29124e-06	-1	0.343436	-4.21222e-06	1.62975e-06	1
Holophagae	-2.03009e-06	0	2.03009e-06	-1	0.343436	-6.62246e-06	2.56229e-06	1
Elusimicrobia	-3.91756e-06	7.52643e-07	4.67021e-06	-0.828156	0.427963	-1.45385e-05	6.70334e-06	1
Actinobacteria	-0.0377924	0.136367	0.174159	-0.694736	0.497374	-0.15329	0.0777056	1
Deltaproteobacteria	4.98813e-05	0.00015571	0.000105829	0.690842	0.498287	-0.000101575	0.000201337	1
Aquificae	1.61172e-06	2.96228e-06	1.35057e-06	0.610454	0.549411	-3.94667e-06	7.17011e-06	1
Epsilonproteobacteria	0.00136163	0.00463375	0.00327213	0.544948	0.592072	-0.00386487	0.00658812	1
Spartobacteria	1.61728e-06	2.94547e-06	1.3282e-06	0.500536	0.623885	-5.26322e-06	8.49777e-06	1
Deinococci	2.42188e-06	4.41821e-06	1.99633e-06	0.499534	0.624567	-7.90152e-06	1.27453e-05	1
Planctomycetia	9.99118e-07	2.29036e-06	1.29124e-06	0.476967	0.638658	-3.37598e-06	5.37421e-06	1
Opitutae	-8.91506e-07	1.10482e-06	1.99633e-06	-0.390728	0.701773	-5.77673e-06	3.99372e-06	1
Acidobacteria_Gp15	-9.02787e-07	1.1273e-06	2.03009e-06	-0.388784	0.703166	-5.87355e-06	4.06798e-06	1
Spirochaetia	0.000324625	0.00143964	0.00111502	0.377704	0.709714	-0.00147067	0.00211992	1
Acidobacteria_Gp11	-5.75555e-07	7.52643e-07	1.3282e-06	-0.377012	0.71163	-3.83956e-06	2.68845e-06	1
Fusobacteriia	-0.00491558	0.0278995	0.0328151	-0.337746	0.739677	-0.0356148	0.0257837	1
Acidobacteria_Gp14	-4.84093e-07	7.52643e-07	1.23674e-06	-0.334376	0.742666	-3.56645e-06	2.59826e-06	1
Chlamydiia	8.33593e-07	2.18416e-06	1.35057e-06	0.324609	0.749254	-4.56517e-06	6.23236e-06	1
Erysipelotrichia	0.000940444	0.00579943	0.00485898	0.30102	0.766528	-0.00557936	0.00746025	1
Chrysiogenetes	-5.44043e-07	1.47274e-06	2.01678e-06	-0.217855	0.830111	-5.80898e-06	4.72089e-06	1
Cytophagia	-1.79468e-06	2.14334e-05	2.3228e-05	-0.163379	0.87186	-2.47089e-05	2.11195e-05	1
Zetaproteobacteria	-3.24468e-07	1.23227e-06	1.55674e-06	-0.163425	0.872003	-4.49531e-06	3.84638e-06	1
Caldilineae	-2.45746e-07	1.10482e-06	1.35057e-06	-0.140837	0.889533	-3.9066e-06	3.41511e-06	1
Bacteroidia	0.0074569	0.132406	0.124949	0.117721	0.907535	-0.125197	0.140111	1
Thermotogae	1.2217e-07	1.47274e-06	1.35057e-06	0.0611387	0.951856	-4.04615e-06	4.29049e-06	1
Acidobacteria_Gp10	-1.84604e-07	4.69666e-06	4.88126e-06	-0.0497438	0.960821	-7.92641e-06	7.5572e-06	1
Synergistia	-4.26887e-06	0.000389357	0.000393625	-0.0165062	0.987009	-0.00054696	0.000538422	1

## Sheet: Order
Order	estimate	estimate1	estimate2	statistic	p.value	conf.low	conf.high	adj.p.value
Rhodospirillales	7.02003e-05	8.90511e-05	1.88508e-05	2.85583	0.0144471	1.66506e-05	0.00012375	1
Flavobacteriales	-0.0134836	0.00560913	0.0190928	-2.57257	0.0233937	-0.0248233	-0.00214398	1
Anaerolineales	3.74322e-06	3.74322e-06	0	1.89381	0.0848335	-6.07138e-07	8.09358e-06	1
Bacillales	-0.0689199	0.0100197	0.0789396	-1.90457	0.0887737	-0.150604	0.0127643	1
Euzebyales	3.38124e-06	3.38124e-06	0	1.83474	0.0937078	-6.74945e-07	7.43742e-06	1
Desulfarculales	4.77352e-06	4.77352e-06	0	1.80575	0.0983666	-1.0448e-06	1.05918e-05	1
Acholeplasmatales	-3.25076e-05	4.68537e-06	3.7193e-05	-1.80607	0.102907	-7.29513e-05	7.93604e-06	1
Rickettsiales	1.4082e-05	2.32205e-05	9.1385e-06	1.69362	0.106554	-3.31262e-06	3.14766e-05	1
Rhodobacterales	4.51994e-05	6.73361e-05	2.21366e-05	1.7265	0.107925	-1.13579e-05	0.000101757	1
Sphingomonadales	0.000364207	0.000384095	1.98886e-05	1.68428	0.120038	-0.000111276	0.000839689	1
Fibrobacterales	-6.74111e-06	0	6.74111e-06	-1.62233	0.139182	-1.61408e-05	2.65862e-06	1
Bifidobacteriales	-0.00651267	0.00147819	0.00799086	-1.57112	0.148775	-0.0158129	0.00278755	1
Hydrogenophilales	8.88354e-06	1.02342e-05	1.35066e-06	1.52594	0.152444	-3.77344e-06	2.15405e-05	1
Rubrobacterales	2.88596e-06	2.88596e-06	0	1.48284	0.166192	-1.39769e-06	7.16961e-06	1
Parvularculales	2.17118e-06	2.17118e-06	0	1.4819	0.166438	-1.05356e-06	5.39591e-06	1
Acidimicrobiales	2.17118e-06	2.17118e-06	0	1.4819	0.166438	-1.05356e-06	5.39591e-06	1
Thiotrichales	3.09073e-06	3.09073e-06	0	1.48133	0.166587	-1.50153e-06	7.68299e-06	1
Methylococcales	2.20728e-06	2.20728e-06	0	1.48059	0.166779	-1.07396e-06	5.48852e-06	1
Mycoplasmatales	-0.00335043	0.000186743	0.00353717	-1.48399	0.171858	-0.00845522	0.00175437	1
Chromatiales	1.41079e-05	2.00727e-05	5.96475e-06	1.41501	0.181545	-7.52439e-06	3.57402e-05	1
Selenomonadales	0.0539224	0.107996	0.0540736	1.35383	0.193092	-0.0299553	0.1378	1
Clostridiales	-0.0330808	0.0300284	0.0631092	-1.26158	0.231535	-0.0903384	0.0241767	1
Sphingobacteriales	-0.000217183	0.000201304	0.000418488	-1.24018	0.235953	-0.000593952	0.000159585	1
Nautiliales	3.98711e-06	3.98711e-06	0	1.22557	0.245952	-3.17327e-06	1.11475e-05	1
Sneathiellales	2.26192e-05	2.26192e-05	0	1.17529	0.264693	-1.97403e-05	6.49788e-05	1
Desulfobacterales	6.73493e-05	8.12391e-05	1.38898e-05	1.138	0.278784	-6.2563e-05	0.000197262	1
Neisseriales	0.026124	0.0492405	0.0231165	1.09963	0.288189	-0.024348	0.0765961	1
Victivallales	-1.34814e-05	8.34921e-06	2.18306e-05	-1.09422	0.290662	-3.96803e-05	1.27176e-05	1
Lactobacillales	-0.0937404	0.306039	0.39978	-1.0864	0.293053	-0.276332	0.0888516	1
Armatimonadales	-4.36274e-06	4.11468e-06	8.47742e-06	-1.07909	0.299785	-1.30797e-05	4.35424e-06	1
Caulobacterales	0.0119191	0.0119451	2.60068e-05	1.00503	0.33648	-0.0141834	0.0380216	1
Rhizobiales	0.0715738	0.0717553	0.00018148	1.00226	0.337755	-0.0856035	0.228751	1
Xanthomonadales	0.0628882	0.0629912	0.000102991	1.0009	0.338384	-0.0754031	0.201179	1
Petrotogales	1.47367e-06	1.47367e-06	0	1	0.338801	-1.76986e-06	4.71721e-06	1
Syntrophobacterales	3.38336e-06	3.38336e-06	0	1	0.338801	-4.06337e-06	1.08301e-05	1
Gallionellales	4.39306e-06	4.39306e-06	0	1	0.338801	-5.27599e-06	1.40621e-05	1
Desulfuromonadales	2.08678e-06	2.08678e-06	0	1	0.338801	-2.50619e-06	6.67974e-06	1
Puniceicoccales	1.10566e-06	1.10566e-06	0	1	0.338801	-1.32788e-06	3.53919e-06	1
Nitrospinales	1.10566e-06	1.10566e-06	0	1	0.338801	-1.32788e-06	3.53919e-06	1
Kordiimonadales	1.41229e-06	1.41229e-06	0	1	0.338801	-1.69613e-06	4.52071e-06	1
Thermogemmatisporales	1.41229e-06	1.41229e-06	0	1	0.338801	-1.69613e-06	4.52071e-06	1
Nitrospirales	1.12779e-06	1.12779e-06	0	1	0.338801	-1.35446e-06	3.61003e-06	1
Gaiellales	1.10566e-06	1.10566e-06	0	1	0.338801	-1.32788e-06	3.53919e-06	1
Vibrionales	1.12779e-06	1.12779e-06	0	1	0.338801	-1.35446e-06	3.61003e-06	1
Pseudomonadales	0.00216357	0.00236927	0.000205699	0.996236	0.340516	-0.00261556	0.0069427	1
Thermotogales	-1.35066e-06	0	1.35066e-06	-1	0.343436	-4.40606e-06	1.70474e-06	1
Anaeroplasmatales	-0.000284989	0	0.000284989	-1	0.343436	-0.000929678	0.000359701	1
Deferribacterales	-1.32582e-06	0	1.32582e-06	-1	0.343436	-4.32503e-06	1.67339e-06	1
Orbales	-2.0305e-06	0	2.0305e-06	-1	0.343436	-6.6238e-06	2.56281e-06	1
Holophagales	-2.0305e-06	0	2.0305e-06	-1	0.343436	-6.6238e-06	2.56281e-06	1
Opitutales	-1.99669e-06	0	1.99669e-06	-1	0.343436	-6.5135e-06	2.52013e-06	1
Enterobacteriales	0.00453639	0.00476623	0.000229845	0.978668	0.348769	-0.00566524	0.014738	1
Desulfovibrionales	-2.098e-05	2.96221e-05	5.06022e-05	-0.9479	0.355778	-6.74919e-05	2.55319e-05	1
Aeromonadales	6.19027e-06	7.51972e-06	1.32945e-06	0.901061	0.385502	-8.79907e-06	2.11796e-05	1
Pasteurellales	0.00814894	0.0174674	0.00931846	0.877294	0.391376	-0.0113036	0.0276015	1
Halanaerobiales	7.78077e-06	2.36797e-05	1.5899e-05	0.849555	0.405629	-1.13239e-05	2.68855e-05	1
Elusimicrobiales	-3.91895e-06	7.52996e-07	4.67195e-06	-0.828139	0.427972	-1.45438e-05	6.70593e-06	1
Alteromonadales	-1.76429e-05	2.24731e-05	4.0116e-05	-0.817335	0.430275	-6.48785e-05	2.95927e-05	1
Haloplasmatales	-1.5289e-06	1.09214e-06	2.62104e-06	-0.741904	0.469259	-5.90972e-06	2.85191e-06	1
Actinomycetales	-0.0387275	0.117834	0.156561	-0.733446	0.475252	-0.151854	0.0743986	1
Coriobacteriales	0.00934054	0.0190269	0.00968639	0.731197	0.477251	-0.0181733	0.0368544	1
Cardiobacteriales	0.000465075	0.00114365	0.000678579	0.704273	0.489674	-0.000915619	0.00184577	1
Aquificales	1.61365e-06	2.96431e-06	1.35066e-06	0.610844	0.549161	-3.94799e-06	7.17529e-06	1
Nitrosomonadales	3.11001e-06	6.98478e-06	3.87477e-06	0.596798	0.557622	-7.79016e-06	1.40102e-05	1
Campylobacterales	0.00136577	0.00463848	0.00327272	0.546376	0.591107	-0.00386281	0.00659434	1
Entomoplasmatales	1.42845e-06	3.92003e-06	2.49158e-06	0.537239	0.597112	-4.12286e-06	6.97976e-06	1
Deinococcales	2.42434e-06	4.42102e-06	1.99669e-06	0.49976	0.624413	-7.90504e-06	1.27537e-05	1
Planctomycetales	9.99263e-07	2.29085e-06	1.29159e-06	0.476941	0.638676	-3.3767e-06	5.37522e-06	1
Burkholderiales	0.00131113	0.0061056	0.00479447	0.405676	0.689289	-0.00543067	0.00805293	1
Spirochaetales	0.000326192	0.00144145	0.00111526	0.379388	0.708483	-0.00146976	0.00212215	1
Oceanospirillales	1.82676e-06	7.06158e-06	5.23482e-06	0.368104	0.716694	-8.53041e-06	1.21839e-05	1
Legionellales	1.80465e-06	5.78211e-06	3.97746e-06	0.346486	0.732853	-9.11007e-06	1.27194e-05	1
Fusobacteriales	-0.00485286	0.0279692	0.032822	-0.333384	0.742909	-0.035557	0.0258513	1
Chlamydiales	8.33616e-07	2.18427e-06	1.35066e-06	0.3246	0.749261	-4.56545e-06	6.23269e-06	1
Thermoanaerobacterales	-2.19081e-06	9.23133e-06	1.14221e-05	-0.312966	0.760315	-1.76485e-05	1.32669e-05	1
Erysipelotrichales	0.000954534	0.00581462	0.00486009	0.305617	0.763076	-0.00556336	0.00747243	1
Methylophilales	-8.78644e-07	3.6817e-06	4.56034e-06	-0.230601	0.819993	-8.83229e-06	7.075e-06	1
Chrysiogenales	-5.43349e-07	1.47367e-06	2.01702e-06	-0.217512	0.830373	-5.80974e-06	4.72304e-06	1
Rhodocyclales	3.54928e-06	4.50364e-05	4.14872e-05	0.173878	0.863989	-3.94755e-05	4.65741e-05	1
Mariprofundales	-3.24594e-07	1.23272e-06	1.55732e-06	-0.163428	0.872001	-4.49699e-06	3.8478e-06	1
Cytophagales	-1.78969e-06	2.14432e-05	2.32329e-05	-0.162869	0.872257	-2.47117e-05	2.11323e-05	1
Myxococcales	-6.36268e-06	3.36751e-05	4.00378e-05	-0.154911	0.879	-9.40697e-05	8.13443e-05	1
Caldilineales	-2.45001e-07	1.10566e-06	1.35066e-06	-0.140362	0.889903	-3.90702e-06	3.41702e-06	1
Bacteroidales	0.00757027	0.132541	0.12497	0.119498	0.906146	-0.125097	0.140238	1
Bdellovibrionales	1.23017e-07	1.47367e-06	1.35066e-06	0.0615391	0.951541	-4.04687e-06	4.2929e-06	1
Synergistales	-3.89566e-06	0.000389787	0.000393683	-0.0150599	0.988147	-0.000546697	0.000538906	1

## Sheet: Family
Family	estimate	estimate1	estimate2	statistic	p.value	conf.low	conf.high	adj.p.value
Bradyrhizobiaceae	4.18441e-05	4.79006e-05	6.05657e-06	2.54852	0.022889	6.69896e-06	7.69892e-05	1
Rhodospirillaceae	4.51114e-05	5.65492e-05	1.14378e-05	2.5924	0.0229421	7.35676e-06	8.28661e-05	1
Flavobacteriaceae	-0.0135323	0.00555311	0.0190854	-2.58086	0.0230706	-0.0248794	-0.00218518	1
Bacillales_Incertae_Sedis_XI	-0.030124	0.0097545	0.0398785	-2.44793	0.0340063	-0.0574813	-0.00276678	1
Helicobacteraceae	-1.7599e-05	0	1.7599e-05	-2.01814	0.0743455	-3.7326e-05	2.12798e-06	1
Clostridiales_Incertae_Sedis_XI	-0.0157742	0.00343462	0.0192088	-1.96913	0.0773726	-0.033633	0.00208466	1
Porphyromonadaceae	-0.0364944	0.0154753	0.0519697	-1.93569	0.0812549	-0.0784229	0.00543414	1
Anaerolineaceae	3.74659e-06	3.74659e-06	0	1.89391	0.0848191	-6.07455e-07	8.10064e-06	1
Rhodobiaceae	4.11957e-06	4.11957e-06	0	1.8764	0.0873656	-7.1261e-07	8.95175e-06	1
Promicromonosporaceae	-4.64431e-06	0	4.64431e-06	-1.90205	0.0895932	-1.01679e-05	8.79274e-07	1
Corynebacterineae_incertae_sedis	3.16063e-06	3.16063e-06	0	1.85654	0.0903385	-5.86392e-07	6.90766e-06	1
Euzebyaceae	3.37446e-06	3.37446e-06	0	1.83644	0.0934409	-6.69846e-07	7.41877e-06	1
Desulfarculaceae	4.67642e-06	4.67642e-06	0	1.79564	0.100041	-1.05566e-06	1.04085e-05	1
Bacillales_Incertae_Sedis_XII	5.03801e-06	5.03801e-06	0	1.77815	0.102997	-1.19801e-06	1.1274e-05	1
Acholeplasmataceae	-3.25941e-05	4.69151e-06	3.72856e-05	-1.80507	0.103077	-7.31685e-05	7.98036e-06	1
Rhizobiales_incertae_sedis	2.86252e-05	3.26791e-05	4.05386e-06	1.76519	0.103755	-6.83405e-06	6.40845e-05	1
Sphingomonadaceae	0.000288811	0.000306692	1.78807e-05	1.76483	0.104917	-7.07632e-05	0.000648385	1
Intrasporangiaceae	-7.78083e-06	1.54487e-06	9.3257e-06	-1.74548	0.107645	-1.75453e-05	1.98363e-06	1
Cryptosporangiaceae	6.95493e-06	6.95493e-06	0	1.74058	0.109618	-1.83967e-06	1.57495e-05	1
Alteromonadaceae	4.62963e-06	4.62963e-06	0	1.73924	0.109861	-1.22911e-06	1.04884e-05	1
Rhodobacteraceae	4.41734e-05	6.63464e-05	2.2173e-05	1.70832	0.111215	-1.16618e-05	0.000100009	1
Clostridiales_Incertae_Sedis_IV	4.58407e-06	5.78568e-06	1.20161e-06	1.65634	0.117535	-1.29299e-06	1.04611e-05	1
Desulfovibrionaceae	-3.25118e-05	1.48588e-05	4.73706e-05	-1.65995	0.119909	-7.46562e-05	9.63269e-06	1
Marinilabiliaceae	-0.000122739	1.99837e-05	0.000142722	-1.68425	0.12558	-0.000286969	4.14917e-05	1
Peptococcaceae_1	-0.000183656	5.96302e-05	0.000243286	-1.65975	0.128052	-0.000430315	6.30028e-05	1
Lachnospiraceae	0.00678462	0.0133721	0.0065875	1.58318	0.131024	-0.00222745	0.0157967	1
Fibrobacteraceae	-6.75323e-06	0	6.75323e-06	-1.62185	0.139286	-1.61727e-05	2.6662e-06	1
Bifidobacteriaceae	-0.00652407	0.00147566	0.00799973	-1.57235	0.148488	-0.0158332	0.00278503	1
Rickettsiaceae	1.02458e-05	1.73617e-05	7.11586e-06	1.49402	0.15087	-4.06477e-06	2.45564e-05	1
Hydrogenophilaceae	8.78735e-06	1.01393e-05	1.35197e-06	1.51127	0.156089	-3.85343e-06	2.14281e-05	1
Ectothiorhodospiraceae	2.151e-06	2.151e-06	0	1.4825	0.166279	-1.04247e-06	5.34447e-06	1
Methylocystaceae	1.20961e-05	1.20961e-05	0	1.48207	0.166392	-5.8675e-06	3.00598e-05	1
Acidimicrobiaceae	2.17239e-06	2.17239e-06	0	1.48193	0.166429	-1.05407e-06	5.39885e-06	1
Parvularculaceae	2.17239e-06	2.17239e-06	0	1.48193	0.166429	-1.05407e-06	5.39885e-06	1
Piscirickettsiaceae	3.09449e-06	3.09449e-06	0	1.48127	0.166602	-1.50355e-06	7.69252e-06	1
Methylococcaceae	2.21032e-06	2.21032e-06	0	1.48057	0.166786	-1.0755e-06	5.49613e-06	1
Rubrobacteraceae	2.78861e-06	2.78861e-06	0	1.48032	0.166852	-1.3576e-06	6.93482e-06	1
Family_IV	2.78861e-06	2.78861e-06	0	1.48032	0.166852	-1.3576e-06	6.93482e-06	1
Clostridiales_Incertae_Sedis_III	2.69043e-06	2.69043e-06	0	1.47736	0.167629	-1.3178e-06	6.69866e-06	1
Peptococcaceae_2	-3.22724e-05	1.701e-05	4.92824e-05	-1.47277	0.167997	-8.03217e-05	1.57769e-05	1
Family_II	2.74312e-06	2.74312e-06	0	1.47456	0.168366	-1.35136e-06	6.83761e-06	1
Xanthobacteraceae	2.85567e-06	2.85567e-06	0	1.46736	0.17028	-1.42774e-06	7.13909e-06	1
Mycoplasmataceae	-0.00335499	0.000186364	0.00354135	-1.48434	0.171769	-0.00846554	0.00175557	1
Peptostreptococcaceae	-0.0205038	0.00648204	0.0269858	-1.47073	0.171901	-0.0515366	0.010529	1
Family_I	1.88164e-06	1.88164e-06	0	1.44927	0.175164	-9.75972e-07	4.73925e-06	1
Aerococcaceae	-0.00342883	0.00204269	0.00547151	-1.44619	0.175916	-0.00864506	0.0017874	1
Paenibacillaceae_2	1.91957e-06	1.91957e-06	0	1.44387	0.176647	-1.00655e-06	4.8457e-06	1
Clostridiaceae_4	-3.3314e-06	0	3.3314e-06	-1.45594	0.17939	-8.50754e-06	1.84475e-06	1
Comamonadaceae	-0.000501918	0.000540928	0.00104285	-1.3809	0.190219	-0.00128586	0.000282026	1
Veillonellaceae	0.0541182	0.107855	0.053737	1.35601	0.192402	-0.0299252	0.138162	1
Planococcaceae	-1.64817e-05	8.95174e-06	2.54334e-05	-1.38142	0.195509	-4.28554e-05	9.89195e-06	1
Hyphomonadaceae	3.07645e-05	3.07645e-05	0	1.35126	0.203749	-1.93459e-05	8.08749e-05	1
Syntrophomonadaceae	2.34235e-05	2.34235e-05	0	1.34062	0.207072	-1.50323e-05	6.18792e-05	1
Oxalobacteraceae	0.000126606	0.00014631	1.97043e-05	1.3382	0.207441	-8.12469e-05	0.000334458	1
Pseudonocardiaceae	7.68817e-06	1.27323e-05	5.04413e-06	1.28042	0.21519	-4.84462e-06	2.0221e-05	1
Bacteroidales_incertae_sedis	-4.21671e-05	9.71327e-06	5.18804e-05	-1.29803	0.224468	-0.000114916	3.05817e-05	1
Bacillaceae_1	-3.98135e-05	3.9308e-05	7.91215e-05	-1.24735	0.239681	-0.000110582	3.09548e-05	1
Sphingobacteriaceae	-0.00021281	0.000182842	0.000395652	-1.22502	0.241344	-0.000586401	0.000160782	1
Clostridiales_Incertae_Sedis_XIII	-0.00362499	0.00132935	0.00495434	-1.24505	0.243068	-0.0101627	0.00291272	1
Nautiliaceae	3.99407e-06	3.99407e-06	0	1.22541	0.246011	-3.17976e-06	1.11679e-05	1
Chromatiaceae	1.19485e-05	1.79249e-05	5.97639e-06	1.16968	0.264116	-1.02284e-05	3.41254e-05	1
Sneathiellaceae	2.26586e-05	2.26586e-05	0	1.17509	0.26477	-1.97819e-05	6.5099e-05	1
Micrococcaceae	-0.0578248	0.062736	0.120561	-1.17539	0.265266	-0.166441	0.0507915	1
Acetobacteraceae	2.27069e-05	3.0154e-05	7.44711e-06	1.15353	0.271061	-2.01628e-05	6.55767e-05	1
Acidaminococcaceae	-0.000208394	0.000199542	0.000407936	-1.1319	0.275629	-0.000601172	0.000184384	1
Peptoniphilaceae	-0.000766225	1.55376e-05	0.000781763	-1.13449	0.28589	-0.00229398	0.000761531	1
Neisseriaceae	0.0260092	0.0491602	0.023151	1.09622	0.289608	-0.0243908	0.0764093	1
Chloroplast	0.00657934	0.00670759	0.000128247	1.11237	0.289687	-0.00643812	0.0195968	1
Victivallaceae	-1.35207e-05	8.35382e-06	2.18745e-05	-1.09593	0.289949	-3.97569e-05	1.27156e-05	1
Christensenellaceae	1.57111e-05	1.57111e-05	0	1.11061	0.290423	-1.54249e-05	4.68471e-05	1
Nocardioidaceae	4.13866e-06	9.39077e-06	5.25211e-06	1.08634	0.291239	-3.84809e-06	1.21254e-05	1
Kofleriaceae	1.8187e-05	1.8187e-05	0	1.09274	0.297862	-1.84451e-05	5.4819e-05	1
Armatimonadaceae	-4.36706e-06	4.11862e-06	8.48568e-06	-1.07926	0.299713	-1.30913e-05	4.35713e-06	1
Clostridiaceae_3	2.61712e-06	3.94619e-06	1.32906e-06	1.05945	0.30332	-2.57039e-06	7.80463e-06	1
Micromonosporaceae	-4.89766e-05	2.72523e-05	7.62289e-05	-1.08042	0.306263	-0.000150505	5.25514e-05	1
Lactobacillaceae	-0.0169541	0.0111866	0.0281406	-1.06259	0.308753	-0.0516928	0.0177846	1
Burkholderiales_incertae_sedis	2.34209e-05	4.5101e-05	2.16801e-05	1.04202	0.313054	-2.42682e-05	7.111e-05	1
Actinomycetaceae	0.0158472	0.0481095	0.0322623	1.02398	0.320387	-0.0168382	0.0485326	1
Desulfobulbaceae	6.19467e-05	7.3205e-05	1.12583e-05	1.03349	0.323102	-6.96384e-05	0.000193532	1
Halobacteroidaceae	7.76416e-06	1.83303e-05	1.05662e-05	1.01275	0.323296	-8.22946e-06	2.37578e-05	1
Cyclobacteriaceae	-2.50308e-06	1.47435e-06	3.97743e-06	-0.999082	0.331661	-7.78594e-06	2.77979e-06	1
Mycobacteriaceae	1.23329e-05	2.40042e-05	1.16713e-05	0.999434	0.334903	-1.41868e-05	3.88526e-05	1
Streptococcaceae	-0.0743739	0.261081	0.335455	-0.992189	0.335931	-0.233331	0.0845835	1
Microbacteriaceae	-1.15952e-05	2.23326e-05	3.39278e-05	-0.996127	0.335968	-3.65431e-05	1.33528e-05	1
Caulobacteraceae	0.0118888	0.0119149	2.60464e-05	1.00219	0.33779	-0.0142212	0.0379989	1
Xanthomonadaceae	0.062877	0.0629788	0.000101807	1.00065	0.338501	-0.0754249	0.201179	1
Rhizobiaceae	0.0714416	0.0715165	7.48969e-05	1.00026	0.338681	-0.0857595	0.228643	1
Desulfomicrobiaceae	1.21711e-05	1.21711e-05	0	1	0.338801	-1.46173e-05	3.89595e-05	1
Spiroplasmataceae	1.45489e-06	1.45489e-06	0	1	0.338801	-1.7473e-06	4.65709e-06	1
Aurantimonadaceae	5.1881e-05	5.1881e-05	0	1	0.338801	-6.23083e-05	0.00016607	1
Gallionellaceae	4.36468e-06	4.36468e-06	0	1	0.338801	-5.24191e-06	1.39713e-05	1
Syntrophobacteraceae	2.2557e-06	2.2557e-06	0	1	0.338801	-2.70906e-06	7.22045e-06	1
Chlamydiaceae	2.18516e-06	2.18516e-06	0	1	0.338801	-2.62435e-06	6.99467e-06	1
Heliobacteriaceae	1.12785e-06	1.12785e-06	0	1	0.338801	-1.35453e-06	3.61023e-06	1
Catenulisporaceae	1.54487e-06	1.54487e-06	0	1	0.338801	-1.85536e-06	4.9451e-06	1
Hahellaceae	1.12785e-06	1.12785e-06	0	1	0.338801	-1.35453e-06	3.61023e-06	1
Saccharospirillaceae	1.12785e-06	1.12785e-06	0	1	0.338801	-1.35453e-06	3.61023e-06	1
Clostridiales_Incertae_Sedis_XVII	1.31426e-06	1.31426e-06	0	1	0.338801	-1.57841e-06	4.20693e-06	1
Labilitrichaceae	1.09258e-06	1.09258e-06	0	1	0.338801	-1.31217e-06	3.49734e-06	1
Gaiellaceae	1.10646e-06	1.10646e-06	0	1	0.338801	-1.32885e-06	3.54177e-06	1
Nitrospinaceae	1.10646e-06	1.10646e-06	0	1	0.338801	-1.32885e-06	3.54177e-06	1
Gracilibacteraceae	1.10646e-06	1.10646e-06	0	1	0.338801	-1.32885e-06	3.54177e-06	1
Puniceicoccaceae	1.10646e-06	1.10646e-06	0	1	0.338801	-1.32885e-06	3.54177e-06	1
Kordiimonadaceae	1.31426e-06	1.31426e-06	0	1	0.338801	-1.57841e-06	4.20693e-06	1
Petrotogaceae	1.47435e-06	1.47435e-06	0	1	0.338801	-1.77068e-06	4.71938e-06	1
Vibrionaceae	1.12785e-06	1.12785e-06	0	1	0.338801	-1.35453e-06	3.61023e-06	1
Alcanivoracaceae	1.47435e-06	1.47435e-06	0	1	0.338801	-1.77068e-06	4.71938e-06	1
Syntrophaceae	1.12785e-06	1.12785e-06	0	1	0.338801	-1.35453e-06	3.61023e-06	1
Idiomarinaceae	1.12785e-06	1.12785e-06	0	1	0.338801	-1.35453e-06	3.61023e-06	1
Nitrospiraceae	1.12785e-06	1.12785e-06	0	1	0.338801	-1.35453e-06	3.61023e-06	1
Thermogemmatisporaceae	1.31426e-06	1.31426e-06	0	1	0.338801	-1.57841e-06	4.20693e-06	1
Rarobacteraceae	1.31426e-06	1.31426e-06	0	1	0.338801	-1.57841e-06	4.20693e-06	1
Thermoactinomycetaceae_2	1.23554e-06	1.23554e-06	0	1	0.338801	-1.48386e-06	3.95494e-06	1
Alcaligenaceae	-0.000350728	0.000412769	0.000763497	-0.982291	0.339059	-0.00110121	0.000399757	1
Staphylococcaceae	-0.038892	6.66298e-05	0.0389586	-1.00383	0.341684	-0.126536	0.0487521	1
Opitutaceae	-1.99896e-06	0	1.99896e-06	-1	0.343436	-6.52092e-06	2.523e-06	1
Anaeroplasmataceae	-0.000285266	0	0.000285266	-1	0.343436	-0.000930583	0.000360051	1
Actinospicaceae	-1.29639e-06	0	1.29639e-06	-1	0.343436	-4.22904e-06	1.63625e-06	1
Nocardiopsaceae	-1.29639e-06	0	1.29639e-06	-1	0.343436	-4.22904e-06	1.63625e-06	1
Holophagaceae	-2.035e-06	0	2.035e-06	-1	0.343436	-6.6385e-06	2.56849e-06	1
Orbaceae	-2.035e-06	0	2.035e-06	-1	0.343436	-6.6385e-06	2.56849e-06	1
Erythrobacteraceae	-2.035e-06	0	2.035e-06	-1	0.343436	-6.6385e-06	2.56849e-06	1
Schleiferiaceae	-1.55897e-06	0	1.55897e-06	-1	0.343436	-5.0856e-06	1.96766e-06	1
Deferribacteraceae	-1.32906e-06	0	1.32906e-06	-1	0.343436	-4.33561e-06	1.67749e-06	1
Fervidobacteriaceae	-1.35197e-06	0	1.35197e-06	-1	0.343436	-4.41035e-06	1.7064e-06	1
Bacillales_Incertae_Sedis_X	-1.33126e-06	0	1.33126e-06	-1	0.343436	-4.34277e-06	1.68026e-06	1
Streptosporangiaceae	-1.23762e-06	0	1.23762e-06	-1	0.343436	-4.03732e-06	1.56208e-06	1
Hyphomicrobiaceae	1.89402e-05	3.98172e-05	2.0877e-05	0.970893	0.344212	-2.19853e-05	5.98657e-05	1
Pseudomonadaceae	0.00213268	0.00227135	0.000138668	0.978782	0.348695	-0.00266227	0.00692763	1
Clostridiales_Incertae_Sedis_XIV	-5.52906e-06	2.65133e-06	8.18039e-06	-0.978341	0.348796	-1.79578e-05	6.89968e-06	1
Enterobacteriaceae	0.00453603	0.00476621	0.000230178	0.978531	0.348834	-0.00566622	0.0147383	1
Nocardiaceae	4.22083e-06	7.79866e-06	3.57782e-06	0.952196	0.353445	-5.08318e-06	1.35248e-05	1
Cytophagaceae	-4.83759e-06	3.0958e-06	7.93338e-06	-0.94347	0.365521	-1.61105e-05	6.4353e-06	1
Thermoactinomycetaceae_1	2.85359e-06	4.09121e-06	1.23762e-06	0.924132	0.370099	-3.73016e-06	9.43733e-06	1
Shewanellaceae	-1.14658e-05	3.7653e-06	1.52311e-05	-0.929809	0.375521	-3.91441e-05	1.62125e-05	1
Dermabacteraceae	-7.33333e-06	2.48004e-06	9.81337e-06	-0.917136	0.381025	-2.51915e-05	1.05248e-05	1
Sinobacteraceae	1.34745e-05	1.48265e-05	1.35197e-06	0.905059	0.384519	-1.92285e-05	4.61775e-05	1
Aeromonadaceae	6.18963e-06	7.52088e-06	1.33126e-06	0.900873	0.385595	-8.80098e-06	2.11802e-05	1
Bacillaceae_2	-9.49228e-06	2.60282e-05	3.55205e-05	-0.890797	0.3871	-3.22044e-05	1.32199e-05	1
Nannocystaceae	-3.25509e-05	7.49195e-06	4.00428e-05	-0.902201	0.389142	-0.000113459	4.83574e-05	1
Prolixibacteraceae	1.85871e-06	3.15511e-06	1.29639e-06	0.872007	0.393818	-2.59499e-06	6.31242e-06	1
Pasteurellaceae	0.00797588	0.0173071	0.00933121	0.861654	0.399681	-0.0114054	0.0273572	1
Cryomorphaceae	-1.65184e-05	1.01398e-05	2.66582e-05	-0.863731	0.404473	-5.81324e-05	2.50957e-05	1
Chitinophagaceae	-5.92541e-06	1.09627e-05	1.68881e-05	-0.814286	0.426708	-2.12747e-05	9.42389e-06	1
Elusimicrobiaceae	-3.92311e-06	7.53793e-07	4.6769e-06	-0.828139	0.427972	-1.45593e-05	6.71304e-06	1
Bacteroidaceae	-0.000300523	0.000564131	0.000864654	-0.800116	0.433052	-0.00108404	0.000482997	1
Desulfobacteraceae	5.37543e-06	8.03795e-06	2.66251e-06	0.803072	0.434573	-8.90155e-06	1.96524e-05	1
Anaplasmataceae	3.76329e-06	5.79829e-06	2.035e-06	0.784832	0.444419	-6.43107e-06	1.39577e-05	1
Prevotellaceae	0.0443494	0.116219	0.07187	0.7538	0.459864	-0.0784778	0.167177	1
Glycomycetaceae	3.21701e-06	6.95147e-06	3.73447e-06	0.750912	0.46166	-5.73346e-06	1.21675e-05	1
Haloplasmataceae	-1.53507e-06	1.09258e-06	2.62765e-06	-0.743474	0.468351	-5.9248e-06	2.85466e-06	1
Coriobacteriaceae	0.0093142	0.019022	0.00970785	0.728034	0.479115	-0.0182396	0.036868	1
Alteromonadales_incertae_sedis	-1.28693e-05	8.05388e-06	2.09231e-05	-0.720401	0.486134	-5.21322e-05	2.63937e-05	1
Dietziaceae	-2.03295e-06	1.54487e-06	3.57782e-06	-0.710226	0.487953	-8.10906e-06	4.04315e-06	1
Cardiobacteriaceae	0.000433694	0.00111359	0.000679893	0.672063	0.509412	-0.000914446	0.00178183	1
Oceanospirillaceae	-1.839e-06	7.53793e-07	2.59279e-06	-0.681074	0.510532	-7.81491e-06	4.13692e-06	1
Kineosporiaceae	-4.61028e-06	5.10856e-06	9.71884e-06	-0.671355	0.511018	-1.90991e-05	9.8785e-06	1
Moraxellaceae	3.04793e-05	9.78474e-05	6.7368e-05	0.656398	0.519991	-6.71767e-05	0.000128135	1
Desulfohalobiaceae	-1.78653e-06	1.54487e-06	3.3314e-06	-0.647096	0.526577	-7.6304e-06	4.05735e-06	1
Beijerinckiaceae	4.96949e-06	8.54731e-06	3.57782e-06	0.646136	0.529157	-1.16041e-05	2.15431e-05	1
Burkholderiaceae	0.00197615	0.00492235	0.0029462	0.635662	0.532342	-0.0045168	0.0084691	1
Enterococcaceae	-9.31185e-05	0.000335859	0.000428978	-0.632542	0.534898	-0.000402155	0.000215918	1
Paenibacillaceae_1	-8.18112e-06	2.04347e-05	2.86158e-05	-0.634736	0.536343	-3.59561e-05	1.95938e-05	1
Dermacoccaceae	-1.67226e-06	2.42072e-06	4.09299e-06	-0.62779	0.538078	-7.27123e-06	3.92671e-06	1
Rhodothermaceae	2.28711e-06	6.32011e-06	4.03301e-06	0.613832	0.546838	-5.52844e-06	1.01027e-05	1
Hydrogenothermaceae	1.61475e-06	2.96672e-06	1.35197e-06	0.610763	0.549213	-3.95137e-06	7.18086e-06	1
Halanaerobiaceae	1.37863e-06	2.70989e-06	1.33126e-06	0.608012	0.550326	-3.36479e-06	6.12206e-06	1
Dermatophilaceae	-8.27455e-06	1.04334e-05	1.87079e-05	-0.61089	0.552924	-3.78616e-05	2.13125e-05	1
Brucellaceae	-1.5998e-05	2.81458e-05	4.41438e-05	-0.598264	0.558327	-7.28469e-05	4.0851e-05	1
Bacillales_incertae_sedis	1.29161e-06	2.62067e-06	1.32906e-06	0.581488	0.567628	-3.35193e-06	5.93515e-06	1
Nitrosomonadaceae	3.00735e-06	6.89654e-06	3.88918e-06	0.57726	0.570502	-7.89239e-06	1.39071e-05	1
Campylobacteraceae	0.00138009	0.00463904	0.00325895	0.551462	0.587685	-0.00385459	0.00661476	1
Eubacteriaceae	0.00114926	0.00376309	0.00261383	0.548823	0.590378	-0.00327427	0.00557278	1
Halomonadaceae	-1.55166e-06	1.10646e-06	2.65813e-06	-0.538918	0.599725	-7.81965e-06	4.71632e-06	1
Sanguibacteraceae	1.06699e-06	2.36339e-06	1.29639e-06	0.519042	0.60949	-3.22415e-06	5.35813e-06	1
Flammeovirgaceae	4.44057e-06	1.57989e-05	1.13584e-05	0.51456	0.612624	-1.35865e-05	2.24676e-05	1
Brevibacteriaceae	-1.17276e-06	1.45489e-06	2.62765e-06	-0.514979	0.612668	-5.94799e-06	3.60248e-06	1
Phyllobacteriaceae	8.94908e-06	2.36044e-05	1.46553e-05	0.503052	0.622269	-2.89846e-05	4.68828e-05	1
Leuconostocaceae	0.000103677	0.000321937	0.00021826	0.500657	0.62394	-0.000338037	0.000545391	1
Deinococcaceae	2.4241e-06	4.42306e-06	1.99896e-06	0.499423	0.624642	-7.91093e-06	1.27591e-05	1
Listeriaceae	4.15768e-06	1.38469e-05	9.68926e-06	0.495141	0.627084	-1.36112e-05	2.19265e-05	1
Planctomycetaceae	1.00227e-06	2.29866e-06	1.29639e-06	0.476529	0.638964	-3.39066e-06	5.3952e-06	1
Methylobacteriaceae	-2.26492e-06	5.72593e-06	7.99086e-06	-0.436395	0.667842	-1.31844e-05	8.65459e-06	1
Clostridiales_Incertae_Sedis_XII	8.40725e-07	2.13712e-06	1.29639e-06	0.43369	0.669156	-3.20301e-06	4.88446e-06	1
Corynebacteriaceae	0.00127681	0.00462993	0.00335313	0.417021	0.681109	-0.00511018	0.00766379	1
Clostridiaceae_1	-0.000197984	0.00082237	0.00102035	-0.404407	0.690372	-0.00122177	0.000825798	1
Geodermatophilaceae	-2.01961e-06	4.05517e-06	6.07477e-06	-0.381448	0.707654	-1.32006e-05	9.16136e-06	1
Spirochaetaceae	0.000323975	0.00144196	0.00111799	0.376234	0.710787	-0.00147468	0.00212263	1
Bogoriellaceae	1.07563e-06	3.09449e-06	2.01886e-06	0.370247	0.715107	-4.98615e-06	7.13742e-06	1
Thermomonosporaceae	-5.42602e-07	7.53793e-07	1.29639e-06	-0.361827	0.722617	-3.74395e-06	2.65874e-06	1
Legionellaceae	1.81244e-06	5.79963e-06	3.98719e-06	0.346941	0.732515	-9.13456e-06	1.27594e-05	1
Thermoanaerobacteraceae	-2.31512e-06	9.12992e-06	1.1445e-05	-0.330638	0.74733	-1.77879e-05	1.31577e-05	1
Jonesiaceae	9.483e-06	2.80899e-05	1.86069e-05	0.319517	0.752691	-5.24787e-05	7.14447e-05	1
Fusobacteriaceae	-0.00322478	0.018205	0.0214298	-0.312531	0.75841	-0.0249822	0.0185326	1
Ruminococcaceae	-1.13821e-05	8.55951e-05	9.69773e-05	-0.309328	0.762009	-9.0935e-05	6.81707e-05	1
Erysipelotrichaceae	0.000941007	0.00581332	0.00487232	0.300343	0.767035	-0.00559729	0.00747931	1
Clostridiales_incertae_sedis	5.15117e-07	1.84637e-06	1.33126e-06	0.280003	0.782413	-3.3278e-06	4.35803e-06	1
Leptotrichiaceae	-0.00168833	0.00974644	0.0114348	-0.265873	0.793737	-0.0151515	0.0117748	1
Propionibacteriaceae	2.5602e-05	0.000188364	0.000162762	0.245596	0.808836	-0.000193765	0.000244969	1
Colwelliaceae	8.20585e-07	4.87444e-06	4.05386e-06	0.239683	0.813308	-6.37683e-06	8.018e-06	1
Methylophilaceae	-9.02069e-07	3.66358e-06	4.56565e-06	-0.237514	0.814697	-8.82936e-06	7.02522e-06	1
Carnobacteriaceae	-0.002583	0.0275037	0.0300867	-0.229375	0.820926	-0.0260854	0.0209194	1
Chrysiogenaceae	-5.44504e-07	1.47435e-06	2.01886e-06	-0.21781	0.830145	-5.81497e-06	4.72596e-06	1
Sporolactobacillaceae	-6.44104e-07	2.62852e-06	3.27263e-06	-0.185764	0.854506	-7.87797e-06	6.58977e-06	1
Mariprofundaceae	-3.2343e-07	1.23554e-06	1.55897e-06	-0.162593	0.872647	-4.50201e-06	3.85515e-06	1
Rhodocyclaceae	3.2938e-06	4.48445e-05	4.15507e-05	0.161854	0.873299	-3.95896e-05	4.61772e-05	1
Caldilineaceae	-2.45509e-07	1.10646e-06	1.35197e-06	-0.14053	0.889772	-3.91077e-06	3.41975e-06	1
Clostridiaceae_2	-1.32793e-06	2.60567e-05	2.73846e-05	-0.11212	0.911994	-2.62471e-05	2.35912e-05	1
Rikenellaceae	-7.41875e-06	8.03085e-05	8.77272e-05	-0.0992713	0.921911	-0.000163309	0.000148471	1
Beutenbergiaceae	5.0449e-07	5.87126e-06	5.36677e-06	0.0912443	0.928244	-1.106e-05	1.2069e-05	1
Cellulomonadaceae	-2.55117e-07	5.96313e-06	6.21825e-06	-0.0649948	0.948824	-8.44315e-06	7.93291e-06	1
Bdellovibrionaceae	1.2238e-07	1.47435e-06	1.35197e-06	0.061178	0.951825	-4.0504e-06	4.29516e-06	1
Entomoplasmataceae	-1.392e-07	2.3588e-06	2.498e-06	-0.0601979	0.952607	-4.96879e-06	4.69039e-06	1
Streptomycetaceae	-4.12384e-07	1.51329e-05	1.55452e-05	-0.0519781	0.959087	-1.70133e-05	1.61886e-05	1
Alicyclobacillaceae	1.48134e-07	6.62508e-06	6.47694e-06	0.0312144	0.975515	-9.97783e-06	1.02741e-05	1
Synergistaceae	-4.18832e-06	0.000390063	0.000394251	-0.0161724	0.987272	-0.000547633	0.000539257	1

## Sheet: Genus
Genus	estimate	estimate1	estimate2	statistic	p.value	conf.low	conf.high	adj.p.value
Capnocytophaga	-0.0133526	0.00467541	0.018028	-2.68423	0.0199379	-0.0241956	-0.00250955	1
Tuberibacillus	-8.28774e-06	0	8.28774e-06	-2.7912	0.0210126	-1.50046e-05	-1.57085e-06	1
Gemella	-0.0300352	0.00959038	0.0396255	-2.44777	0.0341343	-0.0573332	-0.00273717	1
Geobacillus	-5.45091e-06	0	5.45091e-06	-2.43102	0.037919	-1.05232e-05	-3.78632e-07	1
Lachnoanaerobaculum	0.00204341	0.00280959	0.000766186	2.28482	0.0394193	0.000114926	0.00397189	1
Jonquetella	-7.86194e-06	0	7.86194e-06	-2.32507	0.04511	-1.55112e-05	-2.12721e-07	1
Melaminivora	1.11421e-05	1.11421e-05	0	2.05874	0.0640046	-7.69863e-07	2.30541e-05	1
Propionivibrio	-1.31999e-05	1.30664e-06	1.45065e-05	-2.04002	0.0693129	-2.76637e-05	1.26392e-06	1
Parvimonas	-0.0159154	0.0030163	0.0189317	-2.01482	0.0726042	-0.0336011	0.00177034	1
Armatimonadetes_gp2	5.97181e-06	7.30389e-06	1.33207e-06	1.90934	0.0749243	-6.7653e-07	1.26202e-05	1
Slackia	-0.000226057	6.17548e-05	0.000287811	-1.97597	0.0764912	-0.000481093	2.89794e-05	1
Orientia	1.18635e-05	1.73373e-05	5.47382e-06	1.85813	0.0780763	-1.46282e-06	2.51898e-05	1
Acetoanaerobium	-3.83977e-06	0	3.83977e-06	-1.96298	0.0812538	-8.26474e-06	5.85209e-07	1
Bradyrhizobium	1.38861e-05	1.38861e-05	0	1.91191	0.0822738	-2.09953e-06	2.98717e-05	1
Syntrophomonas	4.04768e-06	4.04768e-06	0	1.90179	0.0836961	-6.36787e-07	8.73214e-06	1
Sporosarcina	3.77746e-06	3.77746e-06	0	1.89629	0.0844789	-6.06957e-07	8.16187e-06	1
Syntrophococcus	3.66289e-06	3.66289e-06	0	1.89217	0.0850692	-5.978e-07	7.92357e-06	1
Perexilibacter	3.66289e-06	3.66289e-06	0	1.89217	0.0850692	-5.978e-07	7.92357e-06	1
Gp3	5.36691e-06	7.3208e-06	1.95389e-06	1.80865	0.0855818	-8.23312e-07	1.15571e-05	1
Streptacidiphilus	4.30434e-06	4.30434e-06	0	1.88577	0.0859944	-7.19482e-07	9.32816e-06	1
Delftia	-6.25269e-05	4.80659e-06	6.73335e-05	-1.91703	0.0866068	-0.000136013	1.09588e-05	1
Jeotgalibacillus	-5.32845e-06	0	5.32845e-06	-1.92151	0.0868455	-1.16015e-05	9.44619e-07	1
Propionibacterium	-4.6787e-05	3.27081e-05	7.94951e-05	-1.8547	0.0873998	-0.000101514	7.94013e-06	1
Actinocatenispora	6.19551e-06	6.19551e-06	0	1.85858	0.090029	-1.14139e-06	1.35324e-05	1
Tomitella	3.11345e-06	3.11345e-06	0	1.85048	0.0912636	-5.89723e-07	6.81663e-06	1
Macellibacteroides	-9.72903e-05	4.23585e-05	0.000139649	-1.79723	0.0927932	-0.000212841	1.826e-05	1
Euzebya	3.29359e-06	3.29359e-06	0	1.83072	0.0943424	-6.66138e-07	7.25332e-06	1
Rhodoluna	3.26135e-06	3.26135e-06	0	1.82583	0.0951186	-6.70118e-07	7.19282e-06	1
Sphingopyxis	7.19069e-06	7.19069e-06	0	1.82505	0.0952423	-1.48117e-06	1.58626e-05	1
Porphyromonas	-0.0336108	0.0123287	0.0459395	-1.83052	0.0965404	-0.07442	0.00719852	1
Catonella	0.000599995	0.000738705	0.00013871	1.79993	0.0975044	-0.000127776	0.00132777	1
Mucilaginibacter	-6.8256e-05	1.96301e-05	8.78861e-05	-1.79607	0.099921	-0.000151882	1.53701e-05	1
Pilibacter	-1.23004e-05	1.29903e-05	2.52907e-05	-1.72097	0.100875	-2.7221e-05	2.62016e-06	1
Acholeplasma	-3.21721e-05	4.72022e-06	3.68923e-05	-1.80285	0.103392	-7.2261e-05	7.91689e-06	1
Exiguobacterium	5.01929e-06	5.01929e-06	0	1.77214	0.104031	-1.21463e-06	1.12532e-05	1
Serinicoccus	-7.73884e-06	1.53811e-06	9.27695e-06	-1.74217	0.108254	-1.74696e-05	1.99189e-06	1
Peptococcus	-0.000189659	4.08063e-05	0.000230465	-1.75119	0.110719	-0.000431244	5.19259e-05	1
Eggerthia	-2.77791e-05	5.42293e-06	3.3202e-05	-1.74906	0.111077	-6.3203e-05	7.6449e-06	1
Cryptosporangium	6.85691e-06	6.85691e-06	0	1.72881	0.11177	-1.87278e-06	1.55866e-05	1
Thiobacter	5.47694e-06	5.47694e-06	0	1.71883	0.113623	-1.53634e-06	1.24902e-05	1
Oscillibacter	1.82874e-05	3.13652e-05	1.30778e-05	1.6727	0.113853	-4.89214e-06	4.1467e-05	1
Desulfovibrio	-3.2347e-05	1.48005e-05	4.71475e-05	-1.65857	0.120091	-7.42949e-05	9.60094e-06	1
Megasphaera	0.00616965	0.00700254	0.00083289	1.66593	0.122654	-0.00193663	0.0142759	1
Gillisia	-7.86871e-06	1.96756e-06	9.83627e-06	-1.6653	0.124876	-1.83066e-05	2.56916e-06	1
Stomatobaculum	0.00174723	0.00238603	0.000638805	1.63332	0.127806	-0.000578098	0.00407255	1
Bifidobacterium	-0.00364922	0.000142811	0.00379203	-1.66941	0.129285	-0.00859211	0.00129366	1
Lachnospiracea_incertae_sedis	-7.69811e-06	2.88821e-06	1.05863e-05	-1.61332	0.129324	-1.79471e-05	2.5509e-06	1
Eoetvoesia	-9.94013e-06	1.24183e-06	1.1182e-05	-1.64915	0.130755	-2.34073e-05	3.52707e-06	1
Fibrobacter	-6.6632e-06	0	6.6632e-06	-1.63175	0.137169	-1.59007e-05	2.57427e-06	1
Kocuria	6.63355e-06	1.07587e-05	4.12518e-06	1.54128	0.141641	-2.44632e-06	1.57134e-05	1
Wolinella	-1.35518e-05	0	1.35518e-05	-1.60506	0.142944	-3.26517e-05	5.54804e-06	1
Erysipelotrichaceae_incertae_sedis	-6.0459e-06	2.30332e-06	8.34923e-06	-1.55442	0.145225	-1.44901e-05	2.39828e-06	1
Phreatobacter	2.53972e-05	2.93936e-05	3.99638e-06	1.55568	0.146633	-1.03096e-05	6.11041e-05	1
Myroides	-2.60323e-05	9.57399e-06	3.56063e-05	-1.53455	0.14826	-6.25855e-05	1.0521e-05	1
Bosea	8.37063e-06	1.03764e-05	2.00574e-06	1.51375	0.152045	-3.47477e-06	2.0216e-05	1
Sneathia	1.09273e-05	1.4254e-05	3.32669e-06	1.50678	0.155177	-4.69936e-06	2.65539e-05	1
Howardella	-0.000503958	2.23268e-05	0.000526285	-1.54932	0.155649	-0.00123957	0.000231651	1
Saccharicrinis	-9.4895e-05	5.58858e-06	0.000100484	-1.53221	0.159654	-0.000234884	4.50938e-05	1
Propionispira	4.93432e-06	8.2207e-06	3.28638e-06	1.46058	0.159664	-2.11278e-06	1.19814e-05	1
Providencia	-3.77397e-05	1.57068e-05	5.34465e-05	-1.47705	0.163386	-9.29176e-05	1.74381e-05	1
Arcobacter	-0.000252405	0.000121427	0.000373831	-1.47368	0.164111	-0.000622012	0.000117202	1
Peptostreptococcus	-0.020542	0.00542888	0.0259709	-1.50025	0.164429	-0.0510486	0.00996452	1
Acidaminobacter	2.14258e-06	2.14258e-06	0	1.48317	0.166106	-1.03696e-06	5.32211e-06	1
Azoarcus	2.14273e-06	2.14273e-06	0	1.48316	0.166107	-1.03704e-06	5.3225e-06	1
Noviherbaspirillum	0.000135978	0.000135978	0	1.48307	0.166132	-6.58242e-05	0.000337781	1
Veillonella	0.0502127	0.0935066	0.0432938	1.44656	0.166151	-0.0230052	0.123431	1
Methylomicrobium	2.19168e-06	2.19168e-06	0	1.48237	0.166315	-1.06248e-06	5.44584e-06	1
Xylella	2.23671e-06	2.23671e-06	0	1.48226	0.166343	-1.08454e-06	5.55795e-06	1
Parvularcula	2.21696e-06	2.21696e-06	0	1.48164	0.166504	-1.07634e-06	5.51025e-06	1
Ilumatobacter	2.21696e-06	2.21696e-06	0	1.48164	0.166504	-1.07634e-06	5.51025e-06	1
Thermomonas	2.21696e-06	2.21696e-06	0	1.48164	0.166504	-1.07634e-06	5.51025e-06	1
GpIV	2.76117e-06	2.76117e-06	0	1.48069	0.166753	-1.34319e-06	6.86554e-06	1
Rubrobacter	2.76117e-06	2.76117e-06	0	1.48069	0.166753	-1.34319e-06	6.86554e-06	1
Thiomicrospira	3.09058e-06	3.09058e-06	0	1.48018	0.166888	-1.50502e-06	7.68618e-06	1
Mahella	3.07371e-06	3.07371e-06	0	1.47955	0.167054	-1.49877e-06	7.64619e-06	1
Desulfococcus	2.32307e-06	2.32307e-06	0	1.479	0.167196	-1.13402e-06	5.78017e-06	1
Rhizobacter	2.67951e-06	2.67951e-06	0	1.47851	0.167327	-1.30935e-06	6.66837e-06	1
GpIIa	2.69329e-06	2.69329e-06	0	1.47788	0.167492	-1.3178e-06	6.70438e-06	1
Advenella	2.69637e-06	2.69637e-06	0	1.47773	0.167531	-1.3197e-06	6.71244e-06	1
Parapedobacter	-2.60159e-06	0	2.60159e-06	-1.49977	0.167908	-6.52565e-06	1.32247e-06	1
Desulfarculus	2.38788e-06	2.38788e-06	0	1.47537	0.168153	-1.17439e-06	5.95015e-06	1
Gp4	2.58473e-06	2.58473e-06	0	1.46942	0.16973	-1.28683e-06	6.45628e-06	1
Bulleidia	-0.000740102	0.000204369	0.000944471	-1.48196	0.170732	-0.00186079	0.000380585	1
Maricaulis	5.07125e-06	5.07125e-06	0	1.4643	0.171097	-2.55131e-06	1.26938e-05	1
Gp6	-3.55669e-06	0	3.55669e-06	-1.48682	0.171233	-8.96812e-06	1.85474e-06	1
Chelatococcus	-3.57178e-06	0	3.57178e-06	-1.48599	0.171446	-9.00919e-06	1.86562e-06	1
Rhodothermus	2.6683e-06	2.6683e-06	0	1.46287	0.171482	-1.34634e-06	6.68294e-06	1
Anaerostipes	2.6683e-06	2.6683e-06	0	1.46287	0.171482	-1.34634e-06	6.68294e-06	1
Mycoplasma	-0.00335523	0.00018345	0.00353868	-1.48491	0.171625	-0.00846428	0.00175383	1
Intestinimonas	2.79151e-06	2.79151e-06	0	1.45755	0.172915	-1.42384e-06	7.00685e-06	1
Auritidibacter	2.61935e-06	2.61935e-06	0	1.45688	0.173094	-1.33783e-06	6.57653e-06	1
Blautia	-1.55692e-05	0	1.55692e-05	-1.47892	0.173288	-3.9384e-05	8.24552e-06	1
Tropheryma	-3.28596e-06	0	3.28596e-06	-1.46752	0.176292	-8.35123e-06	1.77931e-06	1
Gp5	-3.28596e-06	0	3.28596e-06	-1.46752	0.176292	-8.35123e-06	1.77931e-06	1
Nonlabens	-3.27484e-06	0	3.27484e-06	-1.46616	0.176652	-8.32763e-06	1.77795e-06	1
Ammoniphilus	1.85592e-06	1.85592e-06	0	1.4427	0.17697	-9.75477e-07	4.68731e-06	1
Cellulosimicrobium	-3.32669e-06	0	3.32669e-06	-1.46179	0.177819	-8.47483e-06	1.82146e-06	1
Garciella	-3.32669e-06	0	3.32669e-06	-1.46179	0.177819	-8.47483e-06	1.82146e-06	1
Abiotrophia	-0.00335577	0.0020145	0.00537027	-1.43792	0.177954	-0.00848459	0.00177306	1
GpI	1.8812e-06	1.8812e-06	0	1.43887	0.178027	-9.96394e-07	4.75878e-06	1
Planomicrobium	-3.22882e-06	0	3.22882e-06	-1.45154	0.180579	-8.26079e-06	1.80315e-06	1
Nibrella	-3.24391e-06	0	3.24391e-06	-1.45012	0.180965	-8.30436e-06	1.81654e-06	1
Desulfobotulus	1.96756e-06	1.96756e-06	0	1.42556	0.181751	-1.07025e-06	5.00538e-06	1
Pseudonocardia	4.60806e-06	5.84623e-06	1.23818e-06	1.39565	0.183936	-2.45401e-06	1.16701e-05	1
Sneathiella	3.27845e-06	3.27845e-06	0	1.41132	0.185803	-1.83435e-06	8.39124e-06	1
Mycoplana	3.25317e-06	3.25317e-06	0	1.40671	0.187131	-1.83683e-06	8.34317e-06	1
Sphingomonas	0.000205222	0.000221869	1.66472e-05	1.40216	0.187971	-0.000116216	0.000526659	1
Pleomorphobacterium	1.97665e-05	2.39205e-05	4.15406e-06	1.3973	0.18868	-1.12021e-05	5.07351e-05	1
Anaerovorax	-0.00231461	0.000725684	0.0030403	-1.41371	0.189564	-0.00599218	0.00136295	1
Rhodospirillum	1.37827e-05	1.90771e-05	5.29437e-06	1.38213	0.190615	-7.79876e-06	3.53642e-05	1
Eikenella	-0.00147311	0.000339842	0.00181295	-1.39759	0.194682	-0.00384586	0.000899643	1
Alkalibacterium	-5.96536e-06	0	5.96536e-06	-1.39954	0.195162	-1.56075e-05	3.6768e-06	1
Flavobacterium	-3.75874e-05	2.46722e-05	6.22597e-05	-1.3615	0.195816	-9.70506e-05	2.18758e-05	1
Bordetella	-3.94478e-06	0	3.94478e-06	-1.39648	0.196051	-1.03349e-05	2.44537e-06	1
Vallitalea	2.36177e-06	2.36177e-06	0	1.36643	0.199084	-1.44246e-06	6.16599e-06	1
Thiomonas	2.36177e-06	2.36177e-06	0	1.36643	0.199084	-1.44246e-06	6.16599e-06	1
Simplicispira	-1.09099e-05	0	1.09099e-05	-1.37498	0.202395	-2.88593e-05	7.03941e-06	1
Facklamia	-4.04721e-06	2.18027e-06	6.22748e-06	-1.33197	0.202668	-1.05211e-05	2.42668e-06	1
Inquilinus	3.97056e-06	3.97056e-06	0	1.32147	0.213172	-2.64266e-06	1.05838e-05	1
Permianibacter	4.26556e-06	4.26556e-06	0	1.30502	0.218527	-2.92855e-06	1.14597e-05	1
Serratia	-7.47947e-06	3.61757e-06	1.1097e-05	-1.2878	0.219946	-2.00081e-05	5.04918e-06	1
Phocaeicola	-4.23256e-05	9.43931e-06	5.17649e-05	-1.29882	0.224324	-0.000115344	3.0693e-05	1
Thiolamprovum	1.30956e-05	1.30956e-05	0	1.26971	0.23039	-9.60495e-06	3.57961e-05	1
Butyrivibrio	0.000707372	0.000956323	0.000248951	1.24389	0.233505	-0.000509698	0.00192444	1
Latescibacteria_genera_incertae_sedis	0.000113741	0.000118429	4.68765e-06	1.25134	0.236731	-8.62826e-05	0.000313765	1
Clostridium_XlVa	4.23357e-05	8.24425e-05	4.01067e-05	1.22752	0.240921	-3.2006e-05	0.000116678	1
Sedimentibacter	-8.00729e-06	2.61327e-06	1.06206e-05	-1.22506	0.243346	-2.21998e-05	6.18523e-06	1
Desulfotomaculum	-2.7242e-05	1.66404e-05	4.38824e-05	-1.22941	0.24419	-7.59234e-05	2.14394e-05	1
Beijerinckia	6.54928e-06	6.54928e-06	0	1.22652	0.245611	-5.2034e-06	1.8302e-05	1
Novosphingobium	6.11373e-05	6.11373e-05	0	1.22365	0.246648	-4.88305e-05	0.000171105	1
Simonsiella	3.51252e-05	4.2809e-05	7.68384e-06	1.21022	0.248351	-2.77624e-05	9.80128e-05	1
Marinifilum	-3.00612e-06	1.24183e-06	4.24796e-06	-1.20166	0.24866	-8.35188e-06	2.33964e-06	1
Nautilia	3.99781e-06	3.99781e-06	0	1.21641	0.249285	-3.23585e-06	1.12315e-05	1
Sporacetigenium	-9.86506e-06	3.79849e-06	1.36635e-05	-1.21525	0.249521	-2.77154e-05	7.98528e-06	1
Tepidiphilus	6.48667e-06	6.48667e-06	0	1.19785	0.256149	-5.43225e-06	1.84056e-05	1
Neisseria	0.0269002	0.047775	0.0208748	1.17667	0.25762	-0.0218176	0.075618	1
Limimonas	1.08453e-05	1.21951e-05	1.34984e-06	1.18973	0.258153	-9.11411e-06	3.08046e-05	1
Proteiniclasticum	1.07586e-05	1.33713e-05	2.61271e-06	1.1879	0.258155	-9.00401e-06	3.05211e-05	1
Geofilum	-1.68004e-05	1.22158e-05	2.90162e-05	-1.17246	0.258632	-4.72443e-05	1.36435e-05	1
Rothia	-0.0582034	0.0619809	0.120184	-1.18496	0.261696	-0.166689	0.0502821	1
Clostridium_XI	-8.18602e-06	1.1764e-05	1.995e-05	-1.15257	0.263226	-2.30405e-05	6.66842e-06	1
Desulfosporosinus	7.6287e-06	1.6443e-05	8.81431e-06	1.14059	0.267704	-6.33568e-06	2.15931e-05	1
Microbacterium	4.48774e-06	7.11822e-06	2.63048e-06	1.14134	0.270583	-3.85012e-06	1.28256e-05	1
Erysipelothrix	4.84001e-05	8.81369e-05	3.97367e-05	1.14595	0.271259	-4.22918e-05	0.000139092	1
Ochrobactrum	-1.77634e-05	8.28734e-06	2.60507e-05	-1.15857	0.272875	-5.18064e-05	1.62796e-05	1
Paraprevotella	9.13786e-06	1.65357e-05	7.39782e-06	1.12521	0.273943	-7.81223e-06	2.60879e-05	1
Micromonospora	-5.17616e-05	1.44657e-05	6.62273e-05	-1.1453	0.280681	-0.000153487	4.99639e-05	1
Aeromonas	6.50306e-06	6.50306e-06	0	1.12961	0.282671	-6.16779e-06	1.91739e-05	1
Nesterenkonia	-3.91815e-06	2.03237e-06	5.95052e-06	-1.11693	0.284918	-1.15231e-05	3.68676e-06	1
Succinispira	-0.000203149	0.000184624	0.000387773	-1.10831	0.28501	-0.000593492	0.000187194	1
Armatimonadetes_gp4	8.09551e-06	9.41646e-06	1.32095e-06	1.11362	0.28771	-7.78137e-06	2.39724e-05	1
Victivallis	-1.35347e-05	8.27373e-06	2.18084e-05	-1.10004	0.288328	-3.97158e-05	1.26464e-05	1
Armatimonas/Armatimonadetes_gp1	-4.44894e-06	4.01824e-06	8.46718e-06	-1.10557	0.288823	-1.31367e-05	4.23879e-06	1
Achromobacter	-1.99406e-05	1.72093e-05	3.71499e-05	-1.09795	0.289282	-5.86003e-05	1.87191e-05	1
Hyphomicrobium	1.88787e-05	2.47403e-05	5.86166e-06	1.10073	0.289835	-1.7955e-05	5.57123e-05	1
Streptophyta	0.00653248	0.00665856	0.000126073	1.11106	0.290228	-0.00640755	0.0194725	1
Christensenella	1.55056e-05	1.55056e-05	0	1.10778	0.291592	-1.53016e-05	4.63128e-05	1
Kofleria	1.84384e-05	1.84384e-05	0	1.09014	0.298956	-1.87885e-05	5.56653e-05	1
Persicobacter	6.54679e-06	1.18192e-05	5.27238e-06	1.06947	0.300111	-6.38872e-06	1.94823e-05	1
Caldibacillus	-2.56023e-06	7.25729e-07	3.28596e-06	-1.0877	0.300211	-7.7472e-06	2.62674e-06	1
Rhodoglobus	-2.56065e-06	7.25729e-07	3.28638e-06	-1.08025	0.303431	-7.78595e-06	2.66466e-06	1
Pasteurella	0.000224329	0.000347832	0.000123502	1.06667	0.305606	-0.000230196	0.000678855	1
Kingella	0.000163713	0.000322299	0.000158585	1.05588	0.305833	-0.000163471	0.000490898	1
Clostridium_XlVb	2.49402e-06	3.77466e-06	1.28064e-06	1.04859	0.308152	-2.50051e-06	7.48855e-06	1
Lactobacillus	-0.0168799	0.01089	0.0277699	-1.06428	0.308307	-0.0514666	0.0177067	1
Hellea	2.43591e-05	2.43591e-05	0	1.06752	0.308605	-2.58638e-05	7.4582e-05	1
Peptoniphilus	-0.000720514	1.31006e-05	0.000733615	-1.06403	0.315021	-0.00225229	0.000811262	1
Oceanobacillus	5.07867e-06	9.05996e-06	3.98129e-06	1.03462	0.315316	-5.27651e-06	1.54339e-05	1
Tepidimonas	-2.16127e-06	7.25729e-07	2.887e-06	-1.0466	0.316734	-6.68114e-06	2.35859e-06	1
Balneola	3.39509e-06	4.71604e-06	1.32095e-06	1.03286	0.318074	-3.61254e-06	1.04027e-05	1
Pseudoxanthomonas	8.4267e-05	8.4267e-05	0	1.04558	0.318189	-9.31189e-05	0.000261653	1
Actinomyces	0.0155859	0.0473375	0.0317516	1.02829	0.318479	-0.0164367	0.0476085	1
Planococcus	-1.05411e-05	7.25729e-07	1.12669e-05	-1.05477	0.318741	-3.31124e-05	1.20302e-05	1
Sphaerochaeta	-1.08315e-05	8.0612e-06	1.88927e-05	-1.015	0.327566	-3.37499e-05	1.20869e-05	1
Enhydrobacter	2.86979e-05	3.25398e-05	3.84192e-06	1.01859	0.3295	-3.30385e-05	9.04343e-05	1
Desulfobulbus	6.07677e-05	7.18924e-05	1.11247e-05	1.01862	0.329816	-7.02013e-05	0.000191737	1
Bacillus	-2.96504e-05	3.3887e-05	6.35374e-05	-1.01959	0.330015	-9.37264e-05	3.44257e-05	1
Olsenella	-0.00264698	0.000186522	0.0028335	-1.02783	0.33078	-0.00846997	0.00317601	1
Caulobacter	0.000346464	0.000346464	0	1.01417	0.332289	-0.000405442	0.00109837	1
Anaeroglobus	-0.00207118	0.000152473	0.00222365	-1.02418	0.332405	-0.00664363	0.00250126	1
Fluviicola	-3.32518e-06	1.24183e-06	4.56701e-06	-1.00332	0.335637	-1.05515e-05	3.90114e-06	1
Dysgonomonas	-0.00123774	0.00134206	0.00257979	-0.991417	0.33585	-0.00387859	0.00140312	1
Streptococcus	-0.0717368	0.250427	0.322163	-0.992153	0.336254	-0.225326	0.0818528	1
Leucobacter	-4.21384e-06	1.08109e-06	5.29493e-06	-1.00804	0.336544	-1.34921e-05	5.06445e-06	1
Agromyces	-3.77396e-06	1.45146e-06	5.22542e-06	-0.999811	0.336983	-1.1991e-05	4.4431e-06	1
Klebsiella	0.00139406	0.00139406	0	1.00225	0.337759	-0.00166734	0.00445545	1
Brevundimonas	0.0118048	0.0118274	2.26184e-05	1.00204	0.337857	-0.0141244	0.0377339	1
Elizabethkingia	-0.00021651	0.000319347	0.000535857	-0.988751	0.338224	-0.000682601	0.000249581	1
Stenotrophomonas	0.0642403	0.0643186	7.83647e-05	1.00078	0.338442	-0.077042	0.205523	1
Rhizobium	0.0712438	0.0712979	5.40762e-05	1.00021	0.338703	-0.0855296	0.228017	1
Xanthomonas	2.19538e-05	2.19538e-05	0	1	0.338801	-2.63662e-05	7.02739e-05	1
Desulfomicrobium	1.18936e-05	1.18936e-05	0	1	0.338801	-1.42841e-05	3.80714e-05	1
Denitratisoma	1.43767e-05	1.43767e-05	0	1	0.338801	-1.72663e-05	4.60197e-05	1
Limnobacter	9.93468e-06	9.93468e-06	0	1	0.338801	-1.19314e-05	3.18008e-05	1
Lampropedia	1.45146e-06	1.45146e-06	0	1	0.338801	-1.74318e-06	4.6461e-06	1
Geothermomicrobium	2.48367e-06	2.48367e-06	0	1	0.338801	-2.98285e-06	7.95019e-06	1
Pantoea	2.16248e-06	2.16248e-06	0	1	0.338801	-2.59711e-06	6.92207e-06	1
Desulfitobacterium	1.08124e-06	1.08124e-06	0	1	0.338801	-1.29855e-06	3.46103e-06	1
Actinomycetospora	1.08124e-06	1.08124e-06	0	1	0.338801	-1.29855e-06	3.46103e-06	1
Cerasicoccus	1.08124e-06	1.08124e-06	0	1	0.338801	-1.29855e-06	3.46103e-06	1
Pelolinea	1.08124e-06	1.08124e-06	0	1	0.338801	-1.29855e-06	3.46103e-06	1
Phascolarctobacterium	1.08124e-06	1.08124e-06	0	1	0.338801	-1.29855e-06	3.46103e-06	1
Butyricicoccus	1.24183e-06	1.24183e-06	0	1	0.338801	-1.49143e-06	3.9751e-06	1
Desulfurivibrio	7.25729e-07	7.25729e-07	0	1	0.338801	-8.7159e-07	2.32305e-06	1
Luedemannella	7.25729e-07	7.25729e-07	0	1	0.338801	-8.7159e-07	2.32305e-06	1
Planifilum	1.24183e-06	1.24183e-06	0	1	0.338801	-1.49143e-06	3.9751e-06	1
Blastopirellula	7.25729e-07	7.25729e-07	0	1	0.338801	-8.7159e-07	2.32305e-06	1
Glaciecola	7.25729e-07	7.25729e-07	0	1	0.338801	-8.7159e-07	2.32305e-06	1
Pseudoscardovia	7.25729e-07	7.25729e-07	0	1	0.338801	-8.7159e-07	2.32305e-06	1
Armatimonadetes_gp5	1.24183e-06	1.24183e-06	0	1	0.338801	-1.49143e-06	3.9751e-06	1
Ruegeria	1.08124e-06	1.08124e-06	0	1	0.338801	-1.29855e-06	3.46103e-06	1
Microbacter	1.08124e-06	1.08124e-06	0	1	0.338801	-1.29855e-06	3.46103e-06	1
Gaiella	1.08124e-06	1.08124e-06	0	1	0.338801	-1.29855e-06	3.46103e-06	1
Kandleria	1.08124e-06	1.08124e-06	0	1	0.338801	-1.29855e-06	3.46103e-06	1
Anoxybacillus	1.08124e-06	1.08124e-06	0	1	0.338801	-1.29855e-06	3.46103e-06	1
Burkholderia	1.08124e-06	1.08124e-06	0	1	0.338801	-1.29855e-06	3.46103e-06	1
Euzebyella	1.08124e-06	1.08124e-06	0	1	0.338801	-1.29855e-06	3.46103e-06	1
Anaerosinus	1.08124e-06	1.08124e-06	0	1	0.338801	-1.29855e-06	3.46103e-06	1
Kytococcus	1.08124e-06	1.08124e-06	0	1	0.338801	-1.29855e-06	3.46103e-06	1
Nitrospina	1.08124e-06	1.08124e-06	0	1	0.338801	-1.29855e-06	3.46103e-06	1
Gracilibacter	1.08124e-06	1.08124e-06	0	1	0.338801	-1.29855e-06	3.46103e-06	1
Collinsella	1.08124e-06	1.08124e-06	0	1	0.338801	-1.29855e-06	3.46103e-06	1
Centipeda	1.08124e-06	1.08124e-06	0	1	0.338801	-1.29855e-06	3.46103e-06	1
Oxobacter	1.08124e-06	1.08124e-06	0	1	0.338801	-1.29855e-06	3.46103e-06	1
Ectothiorhodospira	1.08124e-06	1.08124e-06	0	1	0.338801	-1.29855e-06	3.46103e-06	1
Fluviimonas	1.08124e-06	1.08124e-06	0	1	0.338801	-1.29855e-06	3.46103e-06	1
Naumannella	1.24183e-06	1.24183e-06	0	1	0.338801	-1.49143e-06	3.9751e-06	1
Caldicellulosiruptor	1.24183e-06	1.24183e-06	0	1	0.338801	-1.49143e-06	3.9751e-06	1
Halothermothrix	1.24183e-06	1.24183e-06	0	1	0.338801	-1.49143e-06	3.9751e-06	1
Megamonas	7.25729e-07	7.25729e-07	0	1	0.338801	-8.7159e-07	2.32305e-06	1
Emticicia	1.24183e-06	1.24183e-06	0	1	0.338801	-1.49143e-06	3.9751e-06	1
Dorea	7.25729e-07	7.25729e-07	0	1	0.338801	-8.7159e-07	2.32305e-06	1
Draconibacterium	7.25729e-07	7.25729e-07	0	1	0.338801	-8.7159e-07	2.32305e-06	1
Oxalobacter	1.24183e-06	1.24183e-06	0	1	0.338801	-1.49143e-06	3.9751e-06	1
Actinocorallia	7.25729e-07	7.25729e-07	0	1	0.338801	-8.7159e-07	2.32305e-06	1
Piscicoccus	7.25729e-07	7.25729e-07	0	1	0.338801	-8.7159e-07	2.32305e-06	1
Magnetospirillum	1.24183e-06	1.24183e-06	0	1	0.338801	-1.49143e-06	3.9751e-06	1
Rufibacter	7.25729e-07	7.25729e-07	0	1	0.338801	-8.7159e-07	2.32305e-06	1
Desulfosporomusa	7.25729e-07	7.25729e-07	0	1	0.338801	-8.7159e-07	2.32305e-06	1
Labrys	1.24183e-06	1.24183e-06	0	1	0.338801	-1.49143e-06	3.9751e-06	1
Sphingorhabdus	1.24183e-06	1.24183e-06	0	1	0.338801	-1.49143e-06	3.9751e-06	1
Aureimonas	4.62186e-05	4.62186e-05	0	1	0.338801	-5.55079e-05	0.000147945	1
Luteimonas	2.07984e-05	2.07984e-05	0	1	0.338801	-2.49785e-05	6.65753e-05	1
Nevskia	1.4902e-05	1.4902e-05	0	1	0.338801	-1.78971e-05	4.77011e-05	1
Oceanibacterium	1.96325e-05	1.96325e-05	0	1	0.338801	-2.35783e-05	6.28433e-05	1
Paucibacter	1.24183e-05	1.24183e-05	0	1	0.338801	-1.49143e-05	3.9751e-05	1
Neorhizobium	8.49192e-06	8.49192e-06	0	1	0.338801	-1.01987e-05	2.71825e-05	1
Dokdonella	6.93279e-06	6.93279e-06	0	1	0.338801	-8.32618e-06	2.21918e-05	1
Lentilitoribacter	6.36894e-06	6.36894e-06	0	1	0.338801	-7.649e-06	2.03869e-05	1
Anaplasma	4.24596e-06	4.24596e-06	0	1	0.338801	-5.09933e-06	1.35913e-05	1
Rhodovarius	6.54416e-06	6.54416e-06	0	1	0.338801	-7.85944e-06	2.09478e-05	1
Riemerella	5.7507e-06	5.7507e-06	0	1	0.338801	-6.9065e-06	1.84079e-05	1
Gordonia	3.24372e-06	3.24372e-06	0	1	0.338801	-3.89566e-06	1.03831e-05	1
Chelativorans	3.18447e-06	3.18447e-06	0	1	0.338801	-3.8245e-06	1.01934e-05	1
Amorphus	3.18447e-06	3.18447e-06	0	1	0.338801	-3.8245e-06	1.01934e-05	1
Sideroxydans	4.31302e-06	4.31302e-06	0	1	0.338801	-5.17988e-06	1.38059e-05	1
Chitinivorax	2.90907e-06	2.90907e-06	0	1	0.338801	-3.49375e-06	9.3119e-06	1
Belnapia	2.90907e-06	2.90907e-06	0	1	0.338801	-3.49375e-06	9.3119e-06	1
Brucella	2.12298e-06	2.12298e-06	0	1	0.338801	-2.54967e-06	6.79563e-06	1
Tistlia	2.12298e-06	2.12298e-06	0	1	0.338801	-2.54967e-06	6.79563e-06	1
Syntrophobacter	2.31093e-06	2.31093e-06	0	1	0.338801	-2.77539e-06	7.39726e-06	1
Arenimonas	2.31093e-06	2.31093e-06	0	1	0.338801	-2.77539e-06	7.39726e-06	1
Desulfocarbo	2.31093e-06	2.31093e-06	0	1	0.338801	-2.77539e-06	7.39726e-06	1
Pelomonas	1.43767e-06	1.43767e-06	0	1	0.338801	-1.72663e-06	4.60197e-06	1
Thermovenabulum	1.43767e-06	1.43767e-06	0	1	0.338801	-1.72663e-06	4.60197e-06	1
Extensimonas	1.43767e-06	1.43767e-06	0	1	0.338801	-1.72663e-06	4.60197e-06	1
Suttonella	1.43767e-06	1.43767e-06	0	1	0.338801	-1.72663e-06	4.60197e-06	1
Ornithobacterium	1.43767e-06	1.43767e-06	0	1	0.338801	-1.72663e-06	4.60197e-06	1
Pelospora	1.53811e-06	1.53811e-06	0	1	0.338801	-1.84725e-06	4.92347e-06	1
Rubinisphaera	1.53811e-06	1.53811e-06	0	1	0.338801	-1.84725e-06	4.92347e-06	1
Caloranaerobacter	1.53811e-06	1.53811e-06	0	1	0.338801	-1.84725e-06	4.92347e-06	1
Saccharomonospora	1.53811e-06	1.53811e-06	0	1	0.338801	-1.84725e-06	4.92347e-06	1
Croceitalea	1.53811e-06	1.53811e-06	0	1	0.338801	-1.84725e-06	4.92347e-06	1
Catenulispora	1.53811e-06	1.53811e-06	0	1	0.338801	-1.84725e-06	4.92347e-06	1
Coprococcus	1.53811e-06	1.53811e-06	0	1	0.338801	-1.84725e-06	4.92347e-06	1
Vibrio	1.15547e-06	1.15547e-06	0	1	0.338801	-1.3877e-06	3.69863e-06	1
Hydrogenophilus	1.15547e-06	1.15547e-06	0	1	0.338801	-1.3877e-06	3.69863e-06	1
Cronobacter	1.15547e-06	1.15547e-06	0	1	0.338801	-1.3877e-06	3.69863e-06	1
Kosakonia	1.15547e-06	1.15547e-06	0	1	0.338801	-1.3877e-06	3.69863e-06	1
Salinispirillum	1.15547e-06	1.15547e-06	0	1	0.338801	-1.3877e-06	3.69863e-06	1
Uliginosibacterium	1.15547e-06	1.15547e-06	0	1	0.338801	-1.3877e-06	3.69863e-06	1
Rhodovibrio	1.15547e-06	1.15547e-06	0	1	0.338801	-1.3877e-06	3.69863e-06	1
Agaribacter	1.15547e-06	1.15547e-06	0	1	0.338801	-1.3877e-06	3.69863e-06	1
Hahella	1.15547e-06	1.15547e-06	0	1	0.338801	-1.3877e-06	3.69863e-06	1
Roseburia	1.15547e-06	1.15547e-06	0	1	0.338801	-1.3877e-06	3.69863e-06	1
Chitinimonas	1.15547e-06	1.15547e-06	0	1	0.338801	-1.3877e-06	3.69863e-06	1
Hydrogenispora	1.15547e-06	1.15547e-06	0	1	0.338801	-1.3877e-06	3.69863e-06	1
Thermodesulfovibrio	1.15547e-06	1.15547e-06	0	1	0.338801	-1.3877e-06	3.69863e-06	1
Serpens	1.15547e-06	1.15547e-06	0	1	0.338801	-1.3877e-06	3.69863e-06	1
Thermaerobacter	1.30664e-06	1.30664e-06	0	1	0.338801	-1.56925e-06	4.18252e-06	1
Kordiimonas	1.30664e-06	1.30664e-06	0	1	0.338801	-1.56925e-06	4.18252e-06	1
Blastomonas	1.30664e-06	1.30664e-06	0	1	0.338801	-1.56925e-06	4.18252e-06	1
Phaeovibrio	1.30664e-06	1.30664e-06	0	1	0.338801	-1.56925e-06	4.18252e-06	1
Rarobacter	1.30664e-06	1.30664e-06	0	1	0.338801	-1.56925e-06	4.18252e-06	1
Nitrosospira	1.30664e-06	1.30664e-06	0	1	0.338801	-1.56925e-06	4.18252e-06	1
Thermogemmatispora	1.30664e-06	1.30664e-06	0	1	0.338801	-1.56925e-06	4.18252e-06	1
Photorhabdus	1.15547e-06	1.15547e-06	0	1	0.338801	-1.3877e-06	3.69863e-06	1
Tistrella	1.15547e-06	1.15547e-06	0	1	0.338801	-1.3877e-06	3.69863e-06	1
Desulfomonile	1.15547e-06	1.15547e-06	0	1	0.338801	-1.3877e-06	3.69863e-06	1
Chromobacterium	1.15547e-06	1.15547e-06	0	1	0.338801	-1.3877e-06	3.69863e-06	1
Idiomarina	1.15547e-06	1.15547e-06	0	1	0.338801	-1.3877e-06	3.69863e-06	1
Marinobacter	1.15547e-06	1.15547e-06	0	1	0.338801	-1.3877e-06	3.69863e-06	1
Pigmentiphaga	1.15547e-06	1.15547e-06	0	1	0.338801	-1.3877e-06	3.69863e-06	1
Thermomarinilinea	1.45454e-06	1.45454e-06	0	1	0.338801	-1.74688e-06	4.65595e-06	1
Bdellovibrio	1.45454e-06	1.45454e-06	0	1	0.338801	-1.74688e-06	4.65595e-06	1
Zhihengliuella	1.45454e-06	1.45454e-06	0	1	0.338801	-1.74688e-06	4.65595e-06	1
Bergeriella	1.45454e-06	1.45454e-06	0	1	0.338801	-1.74688e-06	4.65595e-06	1
Alkalibacter	1.45454e-06	1.45454e-06	0	1	0.338801	-1.74688e-06	4.65595e-06	1
Acidisoma	1.45454e-06	1.45454e-06	0	1	0.338801	-1.74688e-06	4.65595e-06	1
Tepidamorphus	1.06149e-06	1.06149e-06	0	1	0.338801	-1.27483e-06	3.39781e-06	1
Lentibacter	1.06149e-06	1.06149e-06	0	1	0.338801	-1.27483e-06	3.39781e-06	1
Gemmiger	1.43767e-06	1.43767e-06	0	1	0.338801	-1.72663e-06	4.60197e-06	1
Pseudophaeobacter	1.06149e-06	1.06149e-06	0	1	0.338801	-1.27483e-06	3.39781e-06	1
Sphingobium	1.43767e-06	1.43767e-06	0	1	0.338801	-1.72663e-06	4.60197e-06	1
Rubrimonas	1.06149e-06	1.06149e-06	0	1	0.338801	-1.27483e-06	3.39781e-06	1
Pseudohalocynthiibacter	1.06149e-06	1.06149e-06	0	1	0.338801	-1.27483e-06	3.39781e-06	1
Pseudopelagicola	1.06149e-06	1.06149e-06	0	1	0.338801	-1.27483e-06	3.39781e-06	1
Kangiella	1.45454e-06	1.45454e-06	0	1	0.338801	-1.74688e-06	4.65595e-06	1
Aliiglaciecola	1.63604e-06	1.63604e-06	0	1	0.338801	-1.96486e-06	5.23694e-06	1
Amycolicicoccus	1.63604e-06	1.63604e-06	0	1	0.338801	-1.96486e-06	5.23694e-06	1
Xanthobacter	1.63604e-06	1.63604e-06	0	1	0.338801	-1.96486e-06	5.23694e-06	1
Caldalkalibacillus	1.43767e-06	1.43767e-06	0	1	0.338801	-1.72663e-06	4.60197e-06	1
Methyloligella	1.63604e-06	1.63604e-06	0	1	0.338801	-1.96486e-06	5.23694e-06	1
Robinsoniella	1.63604e-06	1.63604e-06	0	1	0.338801	-1.96486e-06	5.23694e-06	1
Bacillariophyta	1.63604e-06	1.63604e-06	0	1	0.338801	-1.96486e-06	5.23694e-06	1
Spiroplasma	1.43767e-06	1.43767e-06	0	1	0.338801	-1.72663e-06	4.60197e-06	1
Rhodobacter	1.45454e-06	1.45454e-06	0	1	0.338801	-1.74688e-06	4.65595e-06	1
Reyranella	1.45454e-06	1.45454e-06	0	1	0.338801	-1.74688e-06	4.65595e-06	1
Hirschia	1.45454e-06	1.45454e-06	0	1	0.338801	-1.74688e-06	4.65595e-06	1
Sulfurisoma	1.45454e-06	1.45454e-06	0	1	0.338801	-1.74688e-06	4.65595e-06	1
Oceanotoga	1.45454e-06	1.45454e-06	0	1	0.338801	-1.74688e-06	4.65595e-06	1
Indibacter	1.45454e-06	1.45454e-06	0	1	0.338801	-1.74688e-06	4.65595e-06	1
Basilea	1.43767e-06	1.43767e-06	0	1	0.338801	-1.72663e-06	4.60197e-06	1
Sporolituus	1.30664e-06	1.30664e-06	0	1	0.338801	-1.56925e-06	4.18252e-06	1
Marvinbryantia	1.13019e-06	1.13019e-06	0	1	0.338801	-1.35734e-06	3.61772e-06	1
Blastochloris	1.13019e-06	1.13019e-06	0	1	0.338801	-1.35734e-06	3.61772e-06	1
Bellilinea	1.13019e-06	1.13019e-06	0	1	0.338801	-1.35734e-06	3.61772e-06	1
Sunxiuqinia	1.13019e-06	1.13019e-06	0	1	0.338801	-1.35734e-06	3.61772e-06	1
Caenispirillum	1.06149e-06	1.06149e-06	0	1	0.338801	-1.27483e-06	3.39781e-06	1
Plantactinospora	1.06149e-06	1.06149e-06	0	1	0.338801	-1.27483e-06	3.39781e-06	1
Rhodoligotrophos	1.43767e-06	1.43767e-06	0	1	0.338801	-1.72663e-06	4.60197e-06	1
Roseospira	1.06149e-06	1.06149e-06	0	1	0.338801	-1.27483e-06	3.39781e-06	1
Ciceribacter	1.06149e-06	1.06149e-06	0	1	0.338801	-1.27483e-06	3.39781e-06	1
Thiogranum	1.06149e-06	1.06149e-06	0	1	0.338801	-1.27483e-06	3.39781e-06	1
Salsuginibacillus	1.06149e-06	1.06149e-06	0	1	0.338801	-1.27483e-06	3.39781e-06	1
Shimia	1.06149e-06	1.06149e-06	0	1	0.338801	-1.27483e-06	3.39781e-06	1
Alkanindiges	1.13019e-06	1.13019e-06	0	1	0.338801	-1.35734e-06	3.61772e-06	1
Anaerotruncus	1.13019e-06	1.13019e-06	0	1	0.338801	-1.35734e-06	3.61772e-06	1
Dethiosulfovibrio	1.06149e-06	1.06149e-06	0	1	0.338801	-1.27483e-06	3.39781e-06	1
Sulfitobacter	1.06149e-06	1.06149e-06	0	1	0.338801	-1.27483e-06	3.39781e-06	1
Gp17	1.06149e-06	1.06149e-06	0	1	0.338801	-1.27483e-06	3.39781e-06	1
Hydrogenophaga	4.32434e-06	4.32434e-06	0	1	0.338801	-5.19347e-06	1.38422e-05	1
Nitrobacter	2.16217e-06	2.16217e-06	0	1	0.338801	-2.59674e-06	6.92108e-06	1
Cloacibacillus	2.16217e-06	2.16217e-06	0	1	0.338801	-2.59674e-06	6.92108e-06	1
Chlamydia	2.16217e-06	2.16217e-06	0	1	0.338801	-2.59674e-06	6.92108e-06	1
Varibaculum	1.08109e-06	1.08109e-06	0	1	0.338801	-1.29837e-06	3.46054e-06	1
Gp2	1.08109e-06	1.08109e-06	0	1	0.338801	-1.29837e-06	3.46054e-06	1
Bhargavaea	1.08109e-06	1.08109e-06	0	1	0.338801	-1.29837e-06	3.46054e-06	1
Holdemania	1.08109e-06	1.08109e-06	0	1	0.338801	-1.29837e-06	3.46054e-06	1
Labilithrix	1.08109e-06	1.08109e-06	0	1	0.338801	-1.29837e-06	3.46054e-06	1
Alcaligenes	-0.00031733	0.000364006	0.000681336	-0.983005	0.338967	-0.000996804	0.000362145	1
Alteribacillus	-2.56296e-06	1.53811e-06	4.10107e-06	-0.982742	0.339384	-8.06125e-06	2.93533e-06	1
Helcococcus	0.000136439	0.00013978	3.34048e-06	0.998341	0.339558	-0.00016434	0.000437219	1
Pyramidobacter	-0.000180849	0	0.000180849	-1.00816	0.339714	-0.00058665	0.000224951	1
Salmonella	0.0013844	0.00138771	3.3116e-06	0.997612	0.339907	-0.00166994	0.00443874	1
Dolosigranulum	-0.000721169	0	0.000721169	-1.0062	0.340602	-0.00234251	0.000900171	1
Atopobium	0.011588	0.017963	0.00637496	0.992442	0.340745	-0.0138778	0.0370539	1
Staphylococcus	-0.0387503	6.45937e-05	0.0388149	-1.00381	0.341693	-0.126077	0.0485762	1
Zoogloea	4.8329e-06	8.88241e-06	4.04951e-06	0.977732	0.342159	-5.61016e-06	1.5276e-05	1
Sporanaerobacter	-8.00705e-05	1.24183e-06	8.13124e-05	-1.00095	0.342988	-0.000261017	0.000100876	1
Microvirga	-3.98129e-06	0	3.98129e-06	-1	0.343436	-1.29876e-05	5.02501e-06	1
Geothrix	-1.99064e-06	0	1.99064e-06	-1	0.343436	-6.49379e-06	2.51251e-06	1
Alkaliflexus	-1.99064e-06	0	1.99064e-06	-1	0.343436	-6.49379e-06	2.51251e-06	1
Porphyrobacter	-1.99064e-06	0	1.99064e-06	-1	0.343436	-6.49379e-06	2.51251e-06	1
Caminicella	-1.99064e-06	0	1.99064e-06	-1	0.343436	-6.49379e-06	2.51251e-06	1
Asteroleplasma	-0.000284816	0	0.000284816	-1	0.343436	-0.000929114	0.000359482	1
Escherichia/Shigella	-3.10463e-05	0	3.10463e-05	-1	0.343436	-0.000101278	3.91853e-05	1
Actinotignum	-1.06566e-05	0	1.06566e-05	-1	0.343436	-3.47634e-05	1.34503e-05	1
Anaerosalibacter	-8.96448e-06	0	8.96448e-06	-1	0.343436	-2.92435e-05	1.13146e-05	1
Anaerophaga	-8.96448e-06	0	8.96448e-06	-1	0.343436	-2.92435e-05	1.13146e-05	1
Dermabacter	-6.4032e-06	0	6.4032e-06	-1	0.343436	-2.08882e-05	8.08184e-06	1
Paludibacter	-1.00287e-05	0	1.00287e-05	-1	0.343436	-3.27151e-05	1.26578e-05	1
Lactonifactor	-5.12256e-06	0	5.12256e-06	-1	0.343436	-1.67106e-05	6.46547e-06	1
Ruminococcus2	-3.84192e-06	0	3.84192e-06	-1	0.343436	-1.25329e-05	4.8491e-06	1
Pseudokineococcus	-4.69814e-06	0	4.69814e-06	-1	0.343436	-1.53261e-05	5.9298e-06	1
Budvicia	-2.6419e-06	0	2.6419e-06	-1	0.343436	-8.6183e-06	3.3345e-06	1
Adlercreutzia	-2.56128e-06	0	2.56128e-06	-1	0.343436	-8.35529e-06	3.23274e-06	1
Chitinophaga	-2.56128e-06	0	2.56128e-06	-1	0.343436	-8.35529e-06	3.23274e-06	1
Buttiauxella	-2.56128e-06	0	2.56128e-06	-1	0.343436	-8.35529e-06	3.23274e-06	1
Dyadobacter	-3.1321e-06	0	3.1321e-06	-1	0.343436	-1.02174e-05	3.9532e-06	1
Oxalicibacterium	-1.56605e-06	0	1.56605e-06	-1	0.343436	-5.10869e-06	1.9766e-06	1
Thermoactinomyces	-1.23818e-06	0	1.23818e-06	-1	0.343436	-4.03912e-06	1.56277e-06	1
Natranaerovirga	-1.28064e-06	0	1.28064e-06	-1	0.343436	-4.17765e-06	1.61637e-06	1
Acetobacter	-1.28064e-06	0	1.28064e-06	-1	0.343436	-4.17765e-06	1.61637e-06	1
Seleniivibrio	-1.32095e-06	0	1.32095e-06	-1	0.343436	-4.30915e-06	1.66725e-06	1
Cyclobacterium	-1.28064e-06	0	1.28064e-06	-1	0.343436	-4.17765e-06	1.61637e-06	1
Acetitomaculum	-1.28064e-06	0	1.28064e-06	-1	0.343436	-4.17765e-06	1.61637e-06	1
Anaerobacter	-1.28064e-06	0	1.28064e-06	-1	0.343436	-4.17765e-06	1.61637e-06	1
Roseomonas	-1.28064e-06	0	1.28064e-06	-1	0.343436	-4.17765e-06	1.61637e-06	1
Psychrobacter	-1.56605e-06	0	1.56605e-06	-1	0.343436	-5.10869e-06	1.9766e-06	1
Duganella	-1.28064e-06	0	1.28064e-06	-1	0.343436	-4.17765e-06	1.61637e-06	1
Clostridium_XII	-1.28064e-06	0	1.28064e-06	-1	0.343436	-4.17765e-06	1.61637e-06	1
Prolixibacter	-1.28064e-06	0	1.28064e-06	-1	0.343436	-4.17765e-06	1.61637e-06	1
Dyella	-1.28064e-06	0	1.28064e-06	-1	0.343436	-4.17765e-06	1.61637e-06	1
Gp9	-1.28064e-06	0	1.28064e-06	-1	0.343436	-4.17765e-06	1.61637e-06	1
Nonomuraea	-1.23818e-06	0	1.23818e-06	-1	0.343436	-4.03912e-06	1.56277e-06	1
Fusibacter	-1.28064e-06	0	1.28064e-06	-1	0.343436	-4.17765e-06	1.61637e-06	1
Sulfuricurvum	-1.28064e-06	0	1.28064e-06	-1	0.343436	-4.17765e-06	1.61637e-06	1
Actinomadura	-1.28064e-06	0	1.28064e-06	-1	0.343436	-4.17765e-06	1.61637e-06	1
Pullulanibacillus	-1.28064e-06	0	1.28064e-06	-1	0.343436	-4.17765e-06	1.61637e-06	1
Actinospica	-1.28064e-06	0	1.28064e-06	-1	0.343436	-4.17765e-06	1.61637e-06	1
Gemmata	-1.28064e-06	0	1.28064e-06	-1	0.343436	-4.17765e-06	1.61637e-06	1
Spirilliplanes	-1.23818e-06	0	1.23818e-06	-1	0.343436	-4.03912e-06	1.56277e-06	1
Ezakiella	-1.28064e-06	0	1.28064e-06	-1	0.343436	-4.17765e-06	1.61637e-06	1
Effusibacillus	-1.20295e-06	0	1.20295e-06	-1	0.343436	-3.92421e-06	1.51831e-06	1
Polaribacter	-1.20295e-06	0	1.20295e-06	-1	0.343436	-3.92421e-06	1.51831e-06	1
Turicella	-1.32095e-06	0	1.32095e-06	-1	0.343436	-4.30915e-06	1.66725e-06	1
Stella	-1.56605e-06	0	1.56605e-06	-1	0.343436	-5.10869e-06	1.9766e-06	1
Caldanaerobius	-1.28064e-06	0	1.28064e-06	-1	0.343436	-4.17765e-06	1.61637e-06	1
Mariniradius	-1.32095e-06	0	1.32095e-06	-1	0.343436	-4.30915e-06	1.66725e-06	1
Sulfurimonas	-1.32095e-06	0	1.32095e-06	-1	0.343436	-4.30915e-06	1.66725e-06	1
Vulcanibacillus	-1.20295e-06	0	1.20295e-06	-1	0.343436	-3.92421e-06	1.51831e-06	1
Nocardiopsis	-1.28064e-06	0	1.28064e-06	-1	0.343436	-4.17765e-06	1.61637e-06	1
Salinicoccus	-1.20295e-06	0	1.20295e-06	-1	0.343436	-3.92421e-06	1.51831e-06	1
Cruoricaptor	-1.56605e-06	0	1.56605e-06	-1	0.343436	-5.10869e-06	1.9766e-06	1
Cetobacterium	-1.32095e-06	0	1.32095e-06	-1	0.343436	-4.30915e-06	1.66725e-06	1
Myceligenerans	-1.28064e-06	0	1.28064e-06	-1	0.343436	-4.17765e-06	1.61637e-06	1
Faecalicoccus	-1.28064e-06	0	1.28064e-06	-1	0.343436	-4.17765e-06	1.61637e-06	1
Spongiispira	-1.28064e-06	0	1.28064e-06	-1	0.343436	-4.17765e-06	1.61637e-06	1
Filobacillus	-1.20295e-06	0	1.20295e-06	-1	0.343436	-3.92421e-06	1.51831e-06	1
Tepidibacillus	-1.20295e-06	0	1.20295e-06	-1	0.343436	-3.92421e-06	1.51831e-06	1
Desulfonatronospira	-1.28064e-06	0	1.28064e-06	-1	0.343436	-4.17765e-06	1.61637e-06	1
Macrococcus	-1.20295e-06	0	1.20295e-06	-1	0.343436	-3.92421e-06	1.51831e-06	1
Parvibacter	-1.28064e-06	0	1.28064e-06	-1	0.343436	-4.17765e-06	1.61637e-06	1
Gracilibacillus	-1.23818e-06	0	1.23818e-06	-1	0.343436	-4.03912e-06	1.56277e-06	1
Desulfurispora	-1.34984e-06	0	1.34984e-06	-1	0.343436	-4.40338e-06	1.70371e-06	1
Helicobacter	-1.34984e-06	0	1.34984e-06	-1	0.343436	-4.40338e-06	1.70371e-06	1
Lonsdalea	-1.34984e-06	0	1.34984e-06	-1	0.343436	-4.40338e-06	1.70371e-06	1
Vampirovibrio	-1.34984e-06	0	1.34984e-06	-1	0.343436	-4.40338e-06	1.70371e-06	1
Bisgaardia	-1.95389e-06	0	1.95389e-06	-1	0.343436	-6.37389e-06	2.46611e-06	1
Pelagibacterium	-1.95389e-06	0	1.95389e-06	-1	0.343436	-6.37389e-06	2.46611e-06	1
Opitutus	-1.95389e-06	0	1.95389e-06	-1	0.343436	-6.37389e-06	2.46611e-06	1
Oligella	-1.95389e-06	0	1.95389e-06	-1	0.343436	-6.37389e-06	2.46611e-06	1
Leifsonia	-1.34984e-06	0	1.34984e-06	-1	0.343436	-4.40338e-06	1.70371e-06	1
Limibacter	-1.34984e-06	0	1.34984e-06	-1	0.343436	-4.40338e-06	1.70371e-06	1
Schleiferia	-1.56605e-06	0	1.56605e-06	-1	0.343436	-5.10869e-06	1.9766e-06	1
Gp20	-1.56605e-06	0	1.56605e-06	-1	0.343436	-5.10869e-06	1.9766e-06	1
Thermosipho	-1.34984e-06	0	1.34984e-06	-1	0.343436	-4.40338e-06	1.70371e-06	1
Methyloversatilis	-1.34984e-06	0	1.34984e-06	-1	0.343436	-4.40338e-06	1.70371e-06	1
BRC1_genera_incertae_sedis	-1.34984e-06	0	1.34984e-06	-1	0.343436	-4.40338e-06	1.70371e-06	1
Kerstersia	-1.32095e-06	0	1.32095e-06	-1	0.343436	-4.30915e-06	1.66725e-06	1
Thiobacillus	-1.34984e-06	0	1.34984e-06	-1	0.343436	-4.40338e-06	1.70371e-06	1
Belliella	-1.34984e-06	0	1.34984e-06	-1	0.343436	-4.40338e-06	1.70371e-06	1
Ilyobacter	-1.95389e-06	0	1.95389e-06	-1	0.343436	-6.37389e-06	2.46611e-06	1
Morganella	-2.00574e-06	0	2.00574e-06	-1	0.343436	-6.54303e-06	2.53155e-06	1
Globicatella	-1.33207e-06	0	1.33207e-06	-1	0.343436	-4.34543e-06	1.68128e-06	1
Cellulosilyticum	-1.56605e-06	0	1.56605e-06	-1	0.343436	-5.10869e-06	1.9766e-06	1
Nocardioides	-1.33207e-06	0	1.33207e-06	-1	0.343436	-4.34543e-06	1.68128e-06	1
Anaerovibrio	-1.32095e-06	0	1.32095e-06	-1	0.343436	-4.30915e-06	1.66725e-06	1
Leptobacterium	-1.23818e-06	0	1.23818e-06	-1	0.343436	-4.03912e-06	1.56277e-06	1
Cnuella	-1.32095e-06	0	1.32095e-06	-1	0.343436	-4.30915e-06	1.66725e-06	1
Garicola	-1.23818e-06	0	1.23818e-06	-1	0.343436	-4.03912e-06	1.56277e-06	1
Candidatus_Endomicrobium	-1.28064e-06	0	1.28064e-06	-1	0.343436	-4.17765e-06	1.61637e-06	1
Modestobacter	-2.00574e-06	0	2.00574e-06	-1	0.343436	-6.54303e-06	2.53155e-06	1
Rickettsia	-1.56605e-06	0	1.56605e-06	-1	0.343436	-5.10869e-06	1.9766e-06	1
Nitrosococcus	-1.32095e-06	0	1.32095e-06	-1	0.343436	-4.30915e-06	1.66725e-06	1
Curvibacter	-1.95389e-06	0	1.95389e-06	-1	0.343436	-6.37389e-06	2.46611e-06	1
Denitrobacterium	-1.32095e-06	0	1.32095e-06	-1	0.343436	-4.30915e-06	1.66725e-06	1
Thermicanus	-1.33207e-06	0	1.33207e-06	-1	0.343436	-4.34543e-06	1.68128e-06	1
Herminiimonas	-2.00574e-06	0	2.00574e-06	-1	0.343436	-6.54303e-06	2.53155e-06	1
Actinoplanes	-1.33207e-06	0	1.33207e-06	-1	0.343436	-4.34543e-06	1.68128e-06	1
Giesbergeria	-1.95389e-06	0	1.95389e-06	-1	0.343436	-6.37389e-06	2.46611e-06	1
Alkalibaculum	-1.33207e-06	0	1.33207e-06	-1	0.343436	-4.34543e-06	1.68128e-06	1
Ethanoligenens	-2.00574e-06	0	2.00574e-06	-1	0.343436	-6.54303e-06	2.53155e-06	1
Lysinibacillus	-1.20295e-06	0	1.20295e-06	-1	0.343436	-3.92421e-06	1.51831e-06	1
Jeotgalicoccus	-0.000134524	1.53811e-06	0.000136062	-0.999455	0.34368	-0.000438993	0.000169945	1
Anaerobranca	-5.55563e-06	2.61935e-06	8.17498e-06	-0.983653	0.346372	-1.79826e-05	6.87139e-06	1
Parascardovia	-0.00142405	2.51192e-05	0.00144917	-0.990999	0.347574	-0.00467462	0.00182651	1
Leuconostoc	-3.24529e-06	1.30664e-06	4.55192e-06	-0.974201	0.348818	-1.04877e-05	3.99713e-06	1
Vagococcus	-2.35588e-05	4.05687e-06	2.76157e-05	-0.986635	0.3492	-7.74425e-05	3.03248e-05	1
Gardnerella	-0.000152717	3.44301e-06	0.00015616	-0.986289	0.349755	-0.000502974	0.000197539	1
Pseudomonas	0.00216993	0.00230816	0.000138234	0.975754	0.35013	-0.00272394	0.00706379	1
Massilia	-5.37851e-06	2.53578e-06	7.91428e-06	-0.967465	0.354223	-1.76235e-05	6.86652e-06	1
Soonwooa	3.49408e-05	3.74936e-05	2.55279e-06	0.962075	0.356595	-4.49521e-05	0.000114834	1
Scardovia	-0.00117496	0.000853024	0.00202798	-0.956813	0.358779	-0.00387056	0.00152064	1
Haemophilus	0.00746401	0.0154652	0.0080012	0.938971	0.359747	-0.00919475	0.0241228	1
Carnobacterium	-1.44042e-05	8.54206e-06	2.29463e-05	-0.951144	0.362939	-4.79364e-05	1.9128e-05	1
Anaerosphaera	-4.52212e-05	2.16248e-06	4.73837e-05	-0.95337	0.365204	-0.000152454	6.20118e-05	1
Comamonas	-0.000255119	0.000308012	0.000563131	-0.93737	0.367725	-0.000850573	0.000340336	1
Pseudochrobactrum	9.26215e-06	1.12679e-05	2.00574e-06	0.934017	0.368812	-1.23577e-05	3.08819e-05	1
Sphingobacterium	-0.000103688	0.000115171	0.000218859	-0.924394	0.369824	-0.000342639	0.000135263	1
Rhodoferax	-8.51026e-05	7.29041e-06	9.2393e-05	-0.940818	0.371139	-0.000289436	0.000119231	1
Eggerthella	-3.49614e-05	2.17719e-06	3.71385e-05	-0.939763	0.371712	-0.000119031	4.91086e-05	1
Thauera	-5.09435e-06	7.16963e-06	1.2264e-05	-0.919535	0.372675	-1.6925e-05	6.73635e-06	1
Lysobacter	8.69253e-06	1.06983e-05	2.00574e-06	0.920679	0.375309	-1.18726e-05	2.92576e-05	1
Shewanella	-1.13919e-05	3.77466e-06	1.51665e-05	-0.92928	0.375764	-3.89042e-05	1.61205e-05	1
Oribacterium	0.00204849	0.00500759	0.0029591	0.899817	0.378929	-0.00270046	0.00679743	1
Conchiformibius	5.10066e-06	7.80033e-06	2.69967e-06	0.893351	0.384463	-6.96948e-06	1.71708e-05	1
Faecalitalea	3.60033e-06	4.88097e-06	1.28064e-06	0.898069	0.384967	-5.03241e-06	1.22331e-05	1
Ralstonia	1.25474e-05	1.84826e-05	5.93518e-06	0.897778	0.385419	-1.76059e-05	4.27007e-05	1
Plesiocystis	-3.25186e-05	7.51581e-06	4.00344e-05	-0.900764	0.389857	-0.00011347	4.84326e-05	1
Mannheimia	2.91997e-05	4.62691e-05	1.70694e-05	0.886782	0.390044	-4.1364e-05	9.97634e-05	1
Wohlfahrtiimonas	-1.07926e-05	1.24183e-06	1.20344e-05	-0.892073	0.395107	-3.80741e-05	1.64889e-05	1
Youngiibacter	-2.1902e-06	1.08109e-06	3.27128e-06	-0.879255	0.395123	-7.56805e-06	3.18765e-06	1
Clavibacter	-2.6404e-06	1.24183e-06	3.88223e-06	-0.875505	0.397657	-9.17576e-06	3.89496e-06	1
Janthinobacterium	-2.68071e-06	1.24183e-06	3.92254e-06	-0.873886	0.398683	-9.33588e-06	3.97447e-06	1
Methylibium	-8.46912e-06	2.26038e-06	1.07295e-05	-0.8766	0.401182	-2.99829e-05	1.30446e-05	1
Isobaculum	-9.5479e-06	2.5996e-06	1.21475e-05	-0.87534	0.402982	-3.4027e-05	1.49312e-05	1
Silanimonas	-2.63824e-06	1.24183e-06	3.88008e-06	-0.863816	0.403939	-9.26238e-06	3.98589e-06	1
Xenorhabdus	4.55888e-06	8.60839e-06	4.04951e-06	0.845039	0.408598	-6.73226e-06	1.585e-05	1
Fretibacterium	0.000171145	0.000367002	0.000195857	0.844426	0.408606	-0.000252145	0.000594435	1
Clostridium_sensu_stricto	-1.02433e-05	2.81108e-05	3.83541e-05	-0.847563	0.408725	-3.57865e-05	1.53e-05	1
Sinomonas	6.13794e-06	1.14815e-05	5.34355e-06	0.836761	0.413387	-9.24142e-06	2.15173e-05	1
Falsiporphyromonas	-0.000255738	5.52377e-05	0.000310976	-0.856542	0.413509	-0.00092919	0.000417713	1
Mycobacterium	1.02968e-05	2.19212e-05	1.16244e-05	0.840364	0.415111	-1.60334e-05	3.66269e-05	1
Mogibacterium	-0.0012778	0.000588314	0.00186611	-0.847639	0.417401	-0.00465884	0.00210324	1
Orenia	-2.82282e-06	2.88806e-06	5.71088e-06	-0.828072	0.422058	-1.01612e-05	4.51558e-06	1
Pontibacillus	4.43997e-06	1.03218e-05	5.88184e-06	0.8225	0.422683	-6.9881e-06	1.5868e-05	1
Elusimicrobium	-3.97241e-06	7.25729e-07	4.69814e-06	-0.835618	0.424036	-1.46521e-05	6.70725e-06	1
Proteiniphilum	8.16372e-06	9.72977e-06	1.56605e-06	0.828384	0.424215	-1.33978e-05	2.97252e-05	1
Kribbella	1.74792e-06	3.09775e-06	1.34984e-06	0.814965	0.424802	-2.72937e-06	6.2252e-06	1
Prevotella	0.0453181	0.11218	0.0668621	0.814748	0.424869	-0.0707521	0.161388	1
Thalassospira	2.39877e-06	3.74861e-06	1.34984e-06	0.816772	0.425867	-3.8192e-06	8.61673e-06	1
Stenoxybacter	-6.442e-06	1.24183e-06	7.68384e-06	-0.827644	0.428233	-2.3917e-05	1.1033e-05	1
Roseococcus	2.3585e-06	3.63914e-06	1.28064e-06	0.803215	0.433832	-3.87541e-06	8.59241e-06	1
Aquabacterium	1.39528e-05	2.18051e-05	7.85231e-06	0.796915	0.438996	-2.36503e-05	5.15558e-05	1
Bacteroides	-0.000294186	0.000561807	0.000855993	-0.789349	0.439171	-0.00107164	0.000483267	1
Gluconobacter	2.36166e-06	4.31555e-06	1.95389e-06	0.788022	0.439948	-3.89087e-06	8.6142e-06	1
Clostridium_XVIII	-5.50735e-06	1.24183e-06	6.74919e-06	-0.80253	0.441639	-2.08823e-05	9.86759e-06	1
Tannerella	-0.000501408	0.000915943	0.00141735	-0.789416	0.445081	-0.00188423	0.000881412	1
Sinibacillus	-2.86036e-06	2.94268e-06	5.80304e-06	-0.779185	0.44733	-1.06474e-05	4.92665e-06	1
Finegoldia	-8.43089e-06	4.5139e-06	1.29448e-05	-0.780002	0.452113	-3.2269e-05	1.54072e-05	1
Clostridium_IV	-1.93682e-05	2.95326e-05	4.89008e-05	-0.767641	0.454199	-7.29808e-05	3.42444e-05	1
Micrococcus	-2.44703e-05	4.75679e-05	7.20382e-05	-0.76662	0.456501	-9.3168e-05	4.42274e-05	1
Citrobacter	-1.37837e-05	1.48579e-05	2.86415e-05	-0.759427	0.458415	-5.21955e-05	2.46282e-05	1
Actinobaculum	-2.18826e-06	2.38772e-06	4.57598e-06	-0.75334	0.462032	-8.33882e-06	3.96229e-06	1
Cloacibacterium	2.20107e-06	4.15495e-06	1.95389e-06	0.746301	0.464173	-3.95127e-06	8.3534e-06	1
Flaviflexus	-1.50876e-06	1.06149e-06	2.57025e-06	-0.748072	0.465709	-5.79857e-06	2.78106e-06	1
Haloplasma	-1.53163e-06	1.08109e-06	2.61271e-06	-0.746991	0.466323	-5.89213e-06	2.82888e-06	1
Glycomyces	3.16365e-06	6.90162e-06	3.73797e-06	0.740836	0.467593	-5.75697e-06	1.20843e-05	1
Cryptobacterium	0.000187245	0.000292068	0.000104823	0.746416	0.467914	-0.000351408	0.000725898	1
Dethiosulfatibacter	-1.50677e-06	1.08124e-06	2.58801e-06	-0.739395	0.470725	-5.83843e-06	2.82488e-06	1
Jeotgalibaca	-1.96525e-05	1.65985e-05	3.6251e-05	-0.748097	0.471909	-7.83181e-05	3.90131e-05	1
Methylarcula	1.92343e-06	3.20407e-06	1.28064e-06	0.732314	0.474	-3.62002e-06	7.46687e-06	1
Pedobacter	-1.06742e-05	1.5093e-05	2.57672e-05	-0.730566	0.474194	-4.13108e-05	1.99623e-05	1
Tessaracoccus	7.09307e-05	0.000153109	8.2178e-05	0.720806	0.482394	-0.000139286	0.000281148	1
Dietzia	-2.03367e-06	1.53811e-06	3.57178e-06	-0.71266	0.486499	-8.0918e-06	4.02445e-06	1
Moryella	-1.11981e-05	7.73362e-06	1.89318e-05	-0.707318	0.495703	-4.65284e-05	2.41321e-05	1
Microvirgula	-8.35087e-06	1.31275e-05	2.14784e-05	-0.686969	0.500429	-3.37996e-05	1.70978e-05	1
Cardiobacterium	0.000431725	0.00109911	0.000667387	0.679102	0.505065	-0.000896684	0.00176013	1
Saccharofermentans	-8.25367e-06	3.27208e-06	1.15258e-05	-0.688885	0.505897	-3.47933e-05	1.82859e-05	1
Lishizhenia	-1.27081e-05	8.92645e-06	2.16345e-05	-0.680426	0.50998	-5.36982e-05	2.82821e-05	1
Caldicoprobacter	1.46535e-06	2.6683e-06	1.20295e-06	0.670647	0.510778	-3.11804e-06	6.04875e-06	1
Vitreoscilla	3.66893e-06	9.00006e-06	5.33113e-06	0.665279	0.513728	-7.86007e-06	1.51979e-05	1
Dermacoccus	-1.54005e-06	1.30664e-06	2.84669e-06	-0.665563	0.514915	-6.43444e-06	3.35434e-06	1
Pectinatus	-7.73899e-06	1.96282e-05	2.73672e-05	-0.659066	0.520971	-3.30192e-05	1.75412e-05	1
Campylobacter	0.00162168	0.00449264	0.00287096	0.647604	0.525085	-0.0036239	0.00686726	1
Lactococcus	-0.00358635	0.00763901	0.0112254	-0.646927	0.525477	-0.0151954	0.00802268	1
Dialister	-0.00112729	0.00201947	0.00314675	-0.647489	0.529838	-0.00493225	0.00267767	1
Mobilicoccus	-4.57174e-06	4.72354e-06	9.29528e-06	-0.638608	0.533223	-1.99029e-05	1.07595e-05	1
Lautropia	0.00196886	0.00489723	0.00292837	0.630887	0.535402	-0.00454944	0.00848717	1
Barnesiella	-4.61782e-06	6.55653e-06	1.11744e-05	-0.635665	0.536332	-2.03571e-05	1.11215e-05	1
Saccharibacteria_genera_incertae_sedis	0.00290566	0.0117348	0.00882911	0.612462	0.547139	-0.00699113	0.0128024	1
Enterobacter	9.64912e-06	2.09049e-05	1.12558e-05	0.606874	0.553995	-2.45683e-05	4.38665e-05	1
Pseudoramibacter	7.21369e-06	1.75765e-05	1.03628e-05	0.601301	0.55505	-1.79696e-05	3.23969e-05	1
Solobacterium	0.00163823	0.00535801	0.00371978	0.601067	0.555157	-0.00408057	0.00735704	1
Mitsuokella	1.89638e-06	5.16767e-06	3.27128e-06	0.599414	0.555703	-4.70788e-06	8.50064e-06	1
Lactovum	-1.28001e-06	7.25729e-07	2.00574e-06	-0.600099	0.560229	-5.95701e-06	3.397e-06	1
Sulfurihydrogenibium	1.53837e-06	2.88821e-06	1.34984e-06	0.592571	0.560966	-3.92262e-06	6.99937e-06	1
Paenibacillus	-7.78205e-06	1.93656e-05	2.71477e-05	-0.596468	0.561192	-3.59925e-05	2.04284e-05	1
Taibaiella	-1.26491e-06	7.25729e-07	1.99064e-06	-0.596994	0.562194	-5.90912e-06	3.37929e-06	1
Bizionia	-1.78113e-06	2.1634e-06	3.94453e-06	-0.583431	0.568345	-8.29295e-06	4.73069e-06	1
Joostella	1.5049e-06	3.45879e-06	1.95389e-06	0.564854	0.578648	-4.06372e-06	7.07352e-06	1
Listeria	1.26936e-06	2.6192e-06	1.34984e-06	0.56462	0.578812	-3.42999e-06	5.96871e-06	1
Spirochaeta	1.19796e-06	2.51891e-06	1.32095e-06	0.552681	0.586758	-3.33071e-06	5.72664e-06	1
Cellulomonas	1.90654e-06	4.79354e-06	2.887e-06	0.550797	0.588338	-5.34965e-06	9.16273e-06	1
Peptostreptococcaceae_incertae_sedis	4.65139e-05	0.000152065	0.000105551	0.54961	0.589253	-0.00013112	0.000224147	1
Bavariicoccus	2.47503e-06	5.79774e-06	3.32272e-06	0.54525	0.592577	-7.09291e-06	1.2043e-05	1
Odoribacter	-0.000309503	0.000535036	0.000844538	-0.55116	0.592683	-0.00154742	0.000928412	1
Rhodococcus	1.37663e-06	2.94268e-06	1.56605e-06	0.542141	0.593827	-3.9268e-06	6.68006e-06	1
Sanguibacter	1.11666e-06	2.3973e-06	1.28064e-06	0.541253	0.594412	-3.19157e-06	5.42489e-06	1
Octadecabacter	1.86352e-06	3.18447e-06	1.32095e-06	0.54053	0.596991	-5.50313e-06	9.23017e-06	1
Eubacterium	0.00110201	0.0036763	0.00257429	0.538114	0.59753	-0.00322137	0.00542538	1
Phytomonospora	1.44014e-06	3.39403e-06	1.95389e-06	0.532316	0.600492	-4.21078e-06	7.09106e-06	1
Streptobacillus	0.000355632	0.000994859	0.000639227	0.520294	0.608573	-0.00107021	0.00178147	1
Brevibacterium	-1.17504e-06	1.43767e-06	2.61271e-06	-0.5202	0.609115	-5.91261e-06	3.56254e-06	1
Asticcacaulis	2.61613e-06	4.62186e-06	2.00574e-06	0.519246	0.611222	-8.12982e-06	1.33621e-05	1
Weissella	0.000106341	0.000319168	0.000212826	0.517681	0.612271	-0.000331702	0.000544385	1
Sporosalibacterium	1.05107e-06	2.37202e-06	1.32095e-06	0.50633	0.618206	-3.28138e-06	5.38353e-06	1
Alloprevotella	-0.00171943	0.00241046	0.00412989	-0.507985	0.619198	-0.00896392	0.00552505	1
Anoxybacter	-1.59786e-06	2.36177e-06	3.95962e-06	-0.506371	0.619516	-8.2883e-06	5.09259e-06	1
Deinococcus	2.40972e-06	4.36361e-06	1.95389e-06	0.504012	0.621522	-7.77442e-06	1.25939e-05	1
Kaistia	1.58812e-06	2.90907e-06	1.32095e-06	0.497075	0.626243	-5.21342e-06	8.38966e-06	1
Aerococcus	3.75341e-06	1.71425e-05	1.33891e-05	0.492363	0.627839	-1.21513e-05	1.96581e-05	1
Spartobacteria_genera_incertae_sedis	1.577e-06	2.90907e-06	1.33207e-06	0.492882	0.629105	-5.23198e-06	8.38598e-06	1
Methylobacterium	1.81675e-06	5.73684e-06	3.92009e-06	0.48486	0.633622	-6.05521e-06	9.68872e-06	1
Anaerorhabdus	-8.40319e-07	7.25729e-07	1.56605e-06	-0.48685	0.634597	-4.57519e-06	2.89455e-06	1
Caloramator	9.30635e-07	2.21127e-06	1.28064e-06	0.473438	0.641041	-3.17043e-06	5.0317e-06	1
Schwartzia	-0.000174636	0.000446171	0.000620807	-0.465738	0.649224	-0.00098594	0.000636667	1
SR1_genera_incertae_sedis	0.000938666	0.00221545	0.00127679	0.449739	0.659111	-0.00349672	0.00537405	1
Clostridium_III	-1.54463e-06	3.30738e-06	4.85201e-06	-0.447903	0.659166	-8.7507e-06	5.66144e-06	1
Chlorophyta	1.17191e-06	3.16255e-06	1.99064e-06	0.446659	0.660224	-4.32355e-06	6.66737e-06	1
Chryseobacterium	0.0001454	0.000381436	0.000236035	0.443554	0.662454	-0.000541455	0.000832255	1
Natroniella	1.09476e-06	3.04865e-06	1.95389e-06	0.429247	0.672676	-4.25128e-06	6.4408e-06	1
Salisaeta	-1.03475e-06	1.63604e-06	2.67079e-06	-0.427912	0.673443	-6.09003e-06	4.02053e-06	1
Pediococcus	-7.20186e-05	0.000244232	0.000316251	-0.415744	0.682032	-0.000433407	0.00028937	1
Corynebacterium	0.00125464	0.0045782	0.00332355	0.414864	0.682662	-0.00505417	0.00756346	1
Soehngenia	8.12488e-07	2.16233e-06	1.34984e-06	0.408944	0.686929	-3.33204e-06	4.95702e-06	1
Tepidimicrobium	-9.10612e-06	2.62826e-05	3.53887e-05	-0.410264	0.687277	-5.63187e-05	3.81065e-05	1
Cohnella	-6.24108e-07	7.25729e-07	1.34984e-06	-0.407232	0.689997	-3.91117e-06	2.66295e-06	1
Butyricimonas	-6.24108e-07	7.25729e-07	1.34984e-06	-0.407232	0.689997	-3.91117e-06	2.66295e-06	1
Sporomusa	-1.09245e-06	2.21127e-06	3.30373e-06	-0.404957	0.690835	-6.8081e-06	4.6232e-06	1
Mobiluncus	-8.02027e-05	0.000109372	0.000189575	-0.40681	0.692113	-0.000515245	0.00035484	1
Gp11	-6.06343e-07	7.25729e-07	1.33207e-06	-0.399715	0.695348	-3.8573e-06	2.64462e-06	1
Aminomonas	-6.06343e-07	7.25729e-07	1.33207e-06	-0.399715	0.695348	-3.8573e-06	2.64462e-06	1
Treponema	0.000332702	0.00141329	0.00108058	0.394682	0.697351	-0.0014283	0.00209371	1
Acidaminococcus	-5.07143e-06	1.33817e-05	1.84531e-05	-0.394182	0.697676	-3.19329e-05	2.179e-05	1
Allofustis	1.03029e-06	2.31093e-06	1.28064e-06	0.389959	0.701452	-4.5477e-06	6.60829e-06	1
Pelosinus	-1.05426e-06	2.18027e-06	3.23453e-06	-0.388815	0.702294	-6.77989e-06	4.67137e-06	1
Brochothrix	2.8816e-06	1.11516e-05	8.27001e-06	0.382568	0.706558	-1.29527e-05	1.87159e-05	1
Marinospirillum	-5.5491e-07	7.25729e-07	1.28064e-06	-0.376982	0.711652	-3.70207e-06	2.59225e-06	1
Streptomyces	-2.66959e-06	1.07476e-05	1.34172e-05	-0.372323	0.714651	-1.78986e-05	1.25594e-05	1
Proteus	9.23996e-07	2.16217e-06	1.23818e-06	0.370845	0.715296	-4.32945e-06	6.17745e-06	1
Gp15	-8.35178e-07	1.15547e-06	1.99064e-06	-0.362855	0.721871	-5.74927e-06	4.07892e-06	1
Thalassomonas	-8.35178e-07	1.15547e-06	1.99064e-06	-0.362855	0.721871	-5.74927e-06	4.07892e-06	1
Acidovorax	-1.53575e-06	2.37202e-06	3.90778e-06	-0.363651	0.722445	-1.07372e-05	7.66574e-06	1
Enterococcus	4.31613e-05	0.000187616	0.000144455	0.36173	0.722671	-0.000211482	0.000297804	1
Gp14	-5.12446e-07	7.25729e-07	1.23818e-06	-0.357059	0.726083	-3.5748e-06	2.54991e-06	1
Ramlibacter	-8.94227e-05	0.000171147	0.000260569	-0.356447	0.726718	-0.00062651	0.000447664	1
Actinopolymorpha	8.99792e-07	3.47004e-06	2.57025e-06	0.351895	0.728598	-4.434e-06	6.23358e-06	1
Legionella	1.80974e-06	5.77259e-06	3.96285e-06	0.348358	0.731465	-9.076e-06	1.26955e-05	1
Nitrosomonas	1.75324e-06	5.59515e-06	3.84192e-06	0.340246	0.737378	-9.02674e-06	1.25332e-05	1
Petrimonas	8.4122e-07	2.16217e-06	1.32095e-06	0.332006	0.743779	-4.48791e-06	6.17035e-06	1
Leptotrichia	-0.00191877	0.00868076	0.0105995	-0.327753	0.747189	-0.0142912	0.0104537	1
Fusicatenibacter	1.23798e-06	3.24372e-06	2.00574e-06	0.324611	0.749253	-6.77978e-06	9.25575e-06	1
Sediminibacterium	-1.00586e-06	1.63604e-06	2.6419e-06	-0.323694	0.750531	-7.61516e-06	5.60343e-06	1
Pseudorhodobacter	8.02028e-07	2.12298e-06	1.32095e-06	0.320761	0.752108	-4.45344e-06	6.05749e-06	1
Fusobacterium	-0.00322227	0.0180204	0.0212426	-0.3154	0.756285	-0.0247719	0.0183273	1
Jonesia	9.20666e-06	2.77e-05	1.84933e-05	0.313238	0.757381	-5.21503e-05	7.05636e-05	1
Terrisporobacter	-1.78109e-06	3.34146e-06	5.12256e-06	-0.314491	0.758168	-1.40235e-05	1.04613e-05	1
Methylobacillus	1.04195e-06	3.60108e-06	2.55913e-06	0.309559	0.760575	-6.04742e-06	8.13132e-06	1
Alloscardovia	-0.00015903	0.000361906	0.000520935	-0.310906	0.760612	-0.00125971	0.000941654	1
Actinobacillus	3.02356e-06	1.08391e-05	7.81555e-06	0.30768	0.761931	-1.76535e-05	2.37006e-05	1
Brachybacterium	-8.34458e-07	2.43682e-06	3.27128e-06	-0.299702	0.767991	-6.70295e-06	5.03403e-06	1
Dechloromonas	1.07191e-06	4.34675e-06	3.27484e-06	0.279023	0.783236	-6.96772e-06	9.11153e-06	1
Parcubacteria_genera_incertae_sedis	-1.2945e-06	2.61327e-06	3.90778e-06	-0.275365	0.786518	-1.12504e-05	8.66134e-06	1
Alicyclobacillus	1.25783e-06	6.50748e-06	5.24965e-06	0.267675	0.792665	-8.77506e-06	1.12907e-05	1
Proteiniborus	4.74743e-07	1.80682e-06	1.33207e-06	0.260267	0.797393	-3.33703e-06	4.28652e-06	1
Ureibacillus	-4.84962e-07	1.08109e-06	1.56605e-06	-0.254846	0.801982	-4.50824e-06	3.53832e-06	1
Alkaliphilus	2.3844e-06	2.34983e-05	2.11139e-05	0.227049	0.82292	-1.96636e-05	2.44324e-05	1
Tissierella	-4.35859e-07	1.13019e-06	1.56605e-06	-0.225684	0.824132	-4.50985e-06	3.63814e-06	1
Filifactor	9.97637e-05	0.000758099	0.000658335	0.219438	0.828585	-0.000850024	0.00104955	1
Thermoanaerobacter	-1.08668e-06	6.94843e-06	8.0351e-06	-0.219433	0.829674	-1.17701e-05	9.59671e-06	1
Cellulophaga	-1.59662e-06	8.47279e-06	1.00694e-05	-0.218041	0.829874	-1.69918e-05	1.37985e-05	1
Anaerococcus	-3.41217e-06	1.40707e-05	1.74829e-05	-0.215503	0.831826	-3.67044e-05	2.98801e-05	1
Pusillimonas	-5.16214e-07	1.43767e-06	1.95389e-06	-0.2128	0.833978	-5.62866e-06	4.59623e-06	1
Caldimonas	-5.16214e-07	1.43767e-06	1.95389e-06	-0.2128	0.833978	-5.62866e-06	4.59623e-06	1
Acetobacterium	5.56932e-07	2.12298e-06	1.56605e-06	0.211111	0.835018	-4.95965e-06	6.07351e-06	1
Aquamicrobium	-2.70564e-06	1.18919e-05	1.45976e-05	-0.195403	0.847327	-3.18545e-05	2.64432e-05	1
Verminephrobacter	-6.43759e-07	3.55277e-06	4.19652e-06	-0.194314	0.847897	-7.55606e-06	6.26855e-06	1
Nocardia	-4.67625e-07	1.53811e-06	2.00574e-06	-0.185008	0.855327	-5.78456e-06	4.84931e-06	1
Sporolactobacillus	-6.15547e-07	2.61327e-06	3.22882e-06	-0.179366	0.859461	-7.7758e-06	6.5447e-06	1
Rubellimicrobium	-2.88347e-07	1.06149e-06	1.34984e-06	-0.167916	0.868526	-3.89673e-06	3.32003e-06	1
Mariprofundus	-3.24213e-07	1.24183e-06	1.56605e-06	-0.162215	0.87294	-4.52257e-06	3.87415e-06	1
Chryseomicrobium	-2.70582e-07	1.06149e-06	1.33207e-06	-0.158859	0.87554	-3.84776e-06	3.3066e-06	1
Allochromatium	4.07881e-07	2.36177e-06	1.95389e-06	0.156357	0.877397	-5.05111e-06	5.86687e-06	1
Shinella	-1.741e-06	1.33769e-05	1.51179e-05	-0.155789	0.877895	-2.51825e-05	2.17005e-05	1
Thermincola	-2.68752e-07	1.08109e-06	1.34984e-06	-0.155402	0.87822	-3.90004e-06	3.36254e-06	1
Empedobacter	-2.68752e-07	1.08109e-06	1.34984e-06	-0.155402	0.87822	-3.90004e-06	3.36254e-06	1
Litorilinea	-2.68597e-07	1.08124e-06	1.34984e-06	-0.155304	0.878296	-3.90007e-06	3.36287e-06	1
Granulicatella	-0.00173106	0.0272353	0.0289663	-0.153867	0.879267	-0.0252085	0.0217464	1
Parabacteroides	1.03341e-06	9.72141e-06	8.688e-06	0.152898	0.880694	-1.34835e-05	1.55503e-05	1
Proteocatella	-3.42171e-07	2.21696e-06	2.55913e-06	-0.150729	0.88178	-5.09397e-06	4.40962e-06	1
Raoultella	4.77933e-07	2.48367e-06	2.00574e-06	0.149708	0.882512	-6.18663e-06	7.14249e-06	1
Kushneria	-2.39712e-07	1.08124e-06	1.32095e-06	-0.140425	0.889853	-3.82107e-06	3.34165e-06	1
Tetragenococcus	3.72232e-06	6.53582e-05	6.16359e-05	0.139155	0.890757	-5.21726e-05	5.96172e-05	1
Ehrlichia	-3.54604e-07	1.63604e-06	1.99064e-06	-0.13762	0.892035	-5.75965e-06	5.05044e-06	1
Selenomonas	-0.000117883	0.00149113	0.00160901	-0.136747	0.892598	-0.0019161	0.00168034	1
Rhodanobacter	-1.99554e-07	1.08109e-06	1.28064e-06	-0.119069	0.906494	-3.71181e-06	3.31271e-06	1
Gracilimonas	3.40171e-07	3.66289e-06	3.32272e-06	0.114057	0.910406	-5.90798e-06	6.58832e-06	1
Paracoccus	7.38296e-07	8.27293e-06	7.53464e-06	0.110067	0.913461	-1.32602e-05	1.47368e-05	1
Hydrogenibacillus	-1.90763e-07	1.13019e-06	1.32095e-06	-0.109731	0.913787	-3.83242e-06	3.45089e-06	1
Quadrisphaera	-1.90763e-07	1.13019e-06	1.32095e-06	-0.109731	0.913787	-3.83242e-06	3.45089e-06	1
Uruburuella	-1.94372e-07	1.15547e-06	1.34984e-06	-0.109392	0.914053	-3.91637e-06	3.52763e-06	1
Dickeya	-1.94372e-07	1.15547e-06	1.34984e-06	-0.109392	0.914053	-3.91637e-06	3.52763e-06	1
Ruminococcus	4.27309e-07	4.97923e-06	4.55192e-06	0.103833	0.918381	-8.18147e-06	9.03609e-06	1
Zobellella	-1.76607e-07	1.15547e-06	1.33207e-06	-0.100152	0.921279	-3.86887e-06	3.51566e-06	1
Gemmobacter	3.0434e-07	3.86103e-06	3.55669e-06	0.0966993	0.923991	-6.28862e-06	6.8973e-06	1
Hydrogenoanaerobacterium	-3.30972e-07	2.31093e-06	2.6419e-06	-0.0942942	0.925865	-7.67853e-06	7.01658e-06	1
Phenylobacterium	-1.65486e-07	1.15547e-06	1.32095e-06	-0.0942942	0.925865	-3.83926e-06	3.50829e-06	1
Aggregatibacter	8.29485e-05	0.00105434	0.000971388	0.0907499	0.928605	-0.00182519	0.00199109	1
Telmatospirillum	2.11219e-07	2.21696e-06	2.00574e-06	0.0844078	0.933696	-5.05916e-06	5.4816e-06	1
Colwellia	2.05692e-07	2.21143e-06	2.00574e-06	0.0822954	0.935353	-5.05933e-06	5.47071e-06	1
Thermochromatium	1.57035e-07	1.43767e-06	1.28064e-06	0.0815619	0.935806	-3.85922e-06	4.17329e-06	1
Caldanaerobacter	1.88842e-07	2.14273e-06	1.95389e-06	0.0777131	0.938948	-4.93122e-06	5.3089e-06	1
Miniimonas	4.19911e-07	5.75234e-06	5.33242e-06	0.0770684	0.939373	-1.09821e-05	1.18219e-05	1
Desemzia	-2.43728e-07	2.16217e-06	2.4059e-06	-0.0753477	0.940719	-7.00987e-06	6.52242e-06	1
Atopobacter	3.12456e-07	4.15731e-06	3.84485e-06	0.074168	0.941614	-8.47581e-06	9.10072e-06	1
Brenneria	-1.25174e-07	1.15547e-06	1.28064e-06	-0.0725704	0.942898	-3.73274e-06	3.4824e-06	1
Amycolatopsis	2.48602e-07	4.05703e-06	3.80842e-06	0.0724065	0.94307	-6.96031e-06	7.45751e-06	1
Arthrobacter	-8.6136e-07	2.60344e-05	2.68958e-05	-0.0676677	0.946829	-2.76896e-05	2.59669e-05	1
Alistipes	-4.83088e-06	7.89762e-05	8.38071e-05	-0.0656306	0.948324	-0.000158373	0.000148711	1
Halanaerobium	1.22465e-07	1.45454e-06	1.33207e-06	0.0620913	0.951107	-3.99179e-06	4.23672e-06	1
Anaerofilum	2.18522e-07	3.79031e-06	3.57178e-06	0.0604599	0.95239	-7.32094e-06	7.75799e-06	1
Aliifodinibius	-1.08002e-07	1.24183e-06	1.34984e-06	-0.0588832	0.953649	-3.94237e-06	3.72636e-06	1
Virgibacillus	1.03687e-07	1.30664e-06	1.20295e-06	0.0583801	0.954025	-3.60118e-06	3.80855e-06	1
Mesoplasma	-1.15463e-07	2.36813e-06	2.48359e-06	-0.0500282	0.960605	-4.9351e-06	4.70417e-06	1
Desulforegula	-9.02374e-08	1.24183e-06	1.33207e-06	-0.0495498	0.960987	-3.8962e-06	3.71573e-06	1
Paenalcaligenes	8.3652e-07	2.15051e-05	2.06686e-05	0.0493919	0.961235	-3.51498e-05	3.68228e-05	1
Roseateles	8.78366e-08	1.43767e-06	1.34984e-06	0.0445408	0.964916	-4.02615e-06	4.20182e-06	1
Pelistega	-7.91167e-08	1.24183e-06	1.32095e-06	-0.0436379	0.965637	-3.86744e-06	3.7092e-06	1
Snodgrassella	-7.91167e-08	1.24183e-06	1.32095e-06	-0.0436379	0.965637	-3.86744e-06	3.7092e-06	1
Salinibacterium	1.60264e-07	3.29236e-06	3.1321e-06	0.0409482	0.967802	-8.0812e-06	8.40173e-06	1
Kineosporia	2.05382e-07	3.91991e-06	3.71453e-06	0.0380315	0.97004	-1.1061e-05	1.14718e-05	1
Gp10	-1.31633e-07	4.72038e-06	4.85201e-06	-0.0354881	0.972042	-7.8691e-06	7.60584e-06	1
Johnsonella	7.72663e-06	0.000306603	0.000298877	0.0298354	0.97652	-0.000535538	0.000550992	1
Candidatus_Hydrogenedens	-4.32012e-08	1.30664e-06	1.34984e-06	-0.0229958	0.981886	-3.96648e-06	3.88007e-06	1
Shuttleworthia	-1.66336e-05	0.000793285	0.000809919	-0.0186604	0.985297	-0.00187603	0.00184276	1
Geodermatophilus	-5.9198e-08	3.99031e-06	4.04951e-06	-0.0117325	0.990773	-1.06879e-05	1.05695e-05	1
Acinetobacter	3.91387e-07	6.20408e-05	6.16494e-05	0.00967192	0.992388	-8.45322e-05	8.5315e-05	1
Sebaldella	-2.30796e-08	1.96756e-06	1.99064e-06	-0.00952789	0.992512	-5.14324e-06	5.09708e-06	1
Devosia	-9.88813e-08	1.27701e-05	1.2869e-05	-0.0085346	0.993278	-2.4328e-05	2.41302e-05	1

## Sheet: Species
Species	estimate	estimate1	estimate2	statistic	p.value	conf.low	conf.high	adj.p.value
Gemella Gemella_haemolysans(L14326)	-0.0232731	0.00695746	0.0302305	-2.88803	0.0137844	-0.0408561	-0.00569004	1
Veillonella Veillonella_montpellierensis(AF473836)	9.70003e-06	9.70003e-06	0	2.66089	0.0221515	1.67654e-06	1.77235e-05	1
Corynebacterium Corynebacterium_durum(Z97069)	0.00163592	0.0017752	0.00013928	2.56978	0.024669	0.000247825	0.00302401	1
Lachnoanaerobaculum Lachnoanaerobaculum_umeaense(FJ796700)	0.00056854	0.000654136	8.55959e-05	2.4843	0.0274063	7.40732e-05	0.00106301	1
Neisseria Neisseria_subflava(AJ239291)	0.00262076	0.00265086	3.01002e-05	2.3968	0.0354117	0.000214408	0.00502712	1
Propionivibrio Propionivibrio_militaris(NR_125528.1)	-1.90947e-05	0	1.90947e-05	-2.46256	0.0360073	-3.66355e-05	-1.5539e-06	1
Jonquetella Jonquetella_anthropi(EF436500)	-1.24093e-05	0	1.24093e-05	-2.28808	0.047925	-2.46781e-05	-1.40589e-07	1
Actinomyces Actinomyces_massiliensis(EF558367)	0.000497175	0.000536311	3.91365e-05	2.20015	0.0494895	1.31749e-06	0.000993032	1
Veillonella Veillonella_dispar(AF439639)	0.000140015	0.000183342	4.33266e-05	2.16774	0.0495564	3.1566e-07	0.000279715	1
Actinomyces Actinomyces_graevenitzii(AJ540309)	0.00590679	0.0064049	0.00049811	2.18678	0.0508527	-2.60283e-05	0.0118396	1
Tuberibacillus Tuberibacillus_calidus(AB231786)	-1.72144e-05	0	1.72144e-05	-2.23035	0.0526671	-3.46743e-05	2.45534e-07	1
Orientia Orientia_tsutsugamushi(D38623)	5.46537e-05	6.45619e-05	9.90825e-06	2.10005	0.0560235	-1.62932e-06	0.000110937	1
Actinomyces Actinomyces_denticolens(X80412)	9.48787e-05	0.000127251	3.23725e-05	2.00935	0.058324	-3.67924e-06	0.000193437	1
Actinomyces Actinomyces_howellii(X80411)	3.32073e-05	4.44599e-05	1.12527e-05	2.01863	0.0630312	-2.06315e-06	6.84777e-05	1
Melaminivora Comamonadaceae_bacterium(JQ676982)	3.25919e-05	3.25919e-05	0	2.03135	0.0670947	-2.72166e-06	6.79054e-05	1
Parvimonas Parvimonas_micra(AY323523)	-0.026246	0.00556661	0.0318126	-1.98753	0.0756521	-0.0557707	0.00327864	1
Rothia Rothia_aeria(AB071952)	0.00338817	0.00508833	0.00170017	1.87619	0.0774178	-0.000413754	0.00719009	1
Prevotella Prevotella_micans(AF481228)	-0.000300278	1.59873e-05	0.000316265	-1.99136	0.0774808	-0.000641151	4.05955e-05	1
Sphingobacterium Sphingobacterium_cladoniae(FJ868219)	-2.69823e-05	0	2.69823e-05	-1.97362	0.0798756	-5.79093e-05	3.94473e-06	1
Saccharibacteria_genera_incertae_sedis TM7_phylum(AF385520)	0.00852903	0.0108671	0.00233803	1.92	0.0800033	-0.0011968	0.0182549	1
Perexilibacter Perexilibacter_aurantiacus(AB276355)	6.20601e-06	6.20601e-06	0	1.91244	0.0821995	-9.36338e-07	1.33484e-05	1
Syntrophococcus Syntrophococcus_sucromutans(AF202264)	6.20601e-06	6.20601e-06	0	1.91244	0.0821995	-9.36338e-07	1.33484e-05	1
Prevotella Prevotella_salivae(AB108826)	0.0140095	0.0182724	0.00426291	1.86391	0.083743	-0.00213271	0.0301517	1
Catonella Catonella_morbi(X87151)	0.00106949	0.00129551	0.000226021	1.88245	0.0850154	-0.00017271	0.0023117	1
Prevotella Prevotella_multiformis(AB182483)	0.00060999	0.000731786	0.000121796	1.8491	0.0856305	-9.74243e-05	0.0013174	1
Prevotella Prevotella_baroniae(AY840553)	-0.000253274	4.90412e-05	0.000302315	-1.90291	0.0873448	-0.000551399	4.48512e-05	1
Clostridium_sensu_stricto Clostridium_chartatabidum(X71850)	-8.89814e-06	0	8.89814e-06	-1.9064	0.0889723	-1.94568e-05	1.66048e-06	1
Prevotella Prevotella_jejuni(JQ778983)	0.0321341	0.0348117	0.00267766	1.85381	0.0897833	-0.00585156	0.0701197	1
Slackia Slackia_exigua(AF101240)	-0.000382636	0.000108861	0.000491497	-1.87491	0.0901925	-0.000837184	7.19131e-05	1
Treponema Treponema_pectinovorum(GU562449)	-1.48443e-05	0	1.48443e-05	-1.89706	0.0903114	-3.25454e-05	2.85683e-06	1
Capnocytophaga Capnocytophaga_ochracea(U41350)	0.000780591	0.00103848	0.000257886	1.81568	0.0943501	-0.000155611	0.00171679	1
Streptobacillus Streptobacillus_felis(NR_136478.1)	0.00140234	0.00157108	0.00016874	1.80897	0.0971596	-0.000298732	0.00310341	1
Streptophyta Cucumis_sativus(AJ970307)	3.47432e-05	3.86937e-05	3.9505e-06	1.79937	0.0983881	-7.56002e-06	7.70464e-05	1
Thiobacter Thiobacter_subterraneus(AB180657)	8.88905e-06	8.88905e-06	0	1.79974	0.099359	-1.98178e-06	1.97599e-05	1
Euzebya Euzebya_tangerina(AB478418)	5.61203e-06	5.61203e-06	0	1.78705	0.101484	-1.29993e-06	1.2524e-05	1
Butyrivibrio Butyrivibrio_proteoclasticus(U37378)	0.00127753	0.00132699	4.94681e-05	1.78174	0.102172	-0.000299117	0.00285417	1
Prevotella Prevotella_histicola(EU126661)	0.02285	0.0242511	0.00140113	1.77836	0.102616	-0.00538699	0.051087	1
Gemella Gemella_morbillorum(L14327)	-0.0190909	0.00233917	0.0214301	-1.79339	0.10619	-0.043138	0.0049562	1
Actinomyces Actinomyces_odontolyticus(AJ234040)	0.0260611	0.0487681	0.022707	1.69243	0.112112	-0.00688421	0.0590063	1
Rothia Rothia_dentocariosa(M59055)	0.0180757	0.0251926	0.00711692	1.69425	0.112597	-0.00483219	0.0409836	1
Clostridium_IV Caproiciproducens_galactitolivorans(NR_145929.1)	-2.88067e-05	0	2.88067e-05	-1.74614	0.114738	-6.61263e-05	8.51286e-06	1
Campylobacter Campylobacter_gracilis(DQ174168)	0.00125705	0.00167692	0.000419876	1.68974	0.115491	-0.000354211	0.0028683	1
Prevotella Prevotella_pallens(Y13105)	0.00919774	0.0119763	0.00277855	1.67475	0.115738	-0.00255996	0.0209554	1
Capnocytophaga Capnocytophaga_leadbetteri(DQ009623)	-0.0229606	0.00124335	0.0242039	-1.72788	0.117959	-0.0530047	0.00708353	1
Flavobacterium Flavobacterium_endophyticum(NR_145655.1)	-2.67655e-05	3.07224e-06	2.98377e-05	-1.71957	0.118283	-6.17636e-05	8.23269e-06	1
Peptococcus Peptococcus_niger(X55797)	-0.000345144	7.29253e-05	0.000418069	-1.70959	0.118804	-0.000796321	0.000106033	1
Megasphaera Megasphaera_micronuciformis(AF473834)	0.0106667	0.0120921	0.00142546	1.68453	0.118815	-0.00318566	0.024519	1
Eubacterium Eubacterium_nodatum(Z36274)	-0.000719915	0.000163039	0.000882954	-1.69746	0.119264	-0.0016599	0.000220069	1
Neisseria Neisseria_iguanae(GU233442)	0.000153147	0.000167827	1.46798e-05	1.67326	0.121814	-4.77462e-05	0.00035404	1
Sporosarcina Sporosarcina_newyorkensis(GU994085)	9.58728e-06	9.58728e-06	0	1.67284	0.122528	-3.02689e-06	2.22015e-05	1
Bacteroides Bacteroides_coprosuis(AF319778)	-1.18266e-05	2.074e-06	1.39006e-05	-1.66934	0.124038	-2.74753e-05	3.82197e-06	1
Eggerthia Eggerthia_catenaformis(AJ621549)	-4.81911e-05	1.00927e-05	5.82837e-05	-1.66479	0.126779	-0.000112647	1.62651e-05	1
Phreatobacter alpha_proteobacterium(HE616165)	6.3841e-05	7.07189e-05	6.87788e-06	1.64368	0.127716	-2.13568e-05	0.000149039	1
Rhodospirillum Rhodospirillum_rubrum(CP000230)	2.54147e-05	3.45919e-05	9.17712e-06	1.62312	0.127911	-8.31937e-06	5.91488e-05	1
Peptoniphilus Peptoniphilus_koenoeneniae(EU526291)	-1.61567e-05	0	1.61567e-05	-1.67343	0.12857	-3.79974e-05	5.68406e-06	1
Neisseria Neisseria_gonorrhoeae(X07714)	1.5401e-05	1.5401e-05	0	1.64047	0.129163	-5.26225e-06	3.60643e-05	1
Bacteroides Bacteroides_luti(AB787271)	2.35879e-05	2.35879e-05	0	1.63674	0.129947	-8.13166e-06	5.53076e-05	1
Haemophilus Haemophilus_parainfluenzae(AY362908)	0.00594099	0.0103717	0.00443075	1.59774	0.130361	-0.00196491	0.0138469	1
Eoetvoesia Eoetvoesia_caeni(FJ948170)	-1.75588e-05	2.074e-06	1.96328e-05	-1.64516	0.131878	-4.14371e-05	6.3194e-06	1
Wolinella Wolinella_succinogenes(M88159)	-2.1605e-05	0	2.1605e-05	-1.6443	0.134525	-5.13281e-05	8.11817e-06	1
Gillisia Gillisia_illustrilutea(AY694008)	-1.31373e-05	3.07224e-06	1.62095e-05	-1.62045	0.13486	-3.10941e-05	4.81958e-06	1
Treponema Treponema_socranskii(AF033306)	6.30998e-05	7.03252e-05	7.22545e-06	1.60774	0.135368	-2.29723e-05	0.000149172	1
Serratia Serratia_glossinae(FJ790328)	-9.40421e-06	0	9.40421e-06	-1.62964	0.137617	-2.24585e-05	3.65009e-06	1
Stomatobaculum Stomatobaculum_longum(HM120209)	0.00329787	0.00441335	0.00111548	1.58924	0.137633	-0.00121642	0.00781216	1
Lactobacillus Lactobacillus_brevis(M58810)	0.000443173	0.000528484	8.53111e-05	1.5915	0.139103	-0.00016784	0.00105419	1
Myroides Myroides_sp.(HQ671078)	-2.80384e-05	6.222e-06	3.42604e-05	-1.58235	0.140612	-6.68238e-05	1.0747e-05	1
Sneathia Sneathia_sanguinegens(AJ344093)	1.86363e-05	2.38728e-05	5.23658e-06	1.5494	0.145159	-7.33519e-06	4.46077e-05	1
Tomitella Tomitella_biformata(AB491283)	8.88174e-06	8.88174e-06	0	1.56274	0.146406	-3.62741e-06	2.13909e-05	1
Erysipelothrix Erysipelothrix_rhusiopathiae(AB034200)	5.57752e-05	6.33181e-05	7.5429e-06	1.55329	0.147983	-2.30318e-05	0.000134582	1
Sphaerochaeta Sphaerochaeta_pleomorpha(AF357917)	-1.49239e-05	0	1.49239e-05	-1.58237	0.148025	-3.62592e-05	6.41136e-06	1
Eubacterium Eubacterium_coprostanoligenes(HM037995)	7.17643e-05	7.40707e-05	2.30633e-06	1.5524	0.148708	-2.99212e-05	0.00017345	1
Lactobacillus Lactobacillus_siliginis(NR_115699.1)	0.00029005	0.000306136	1.60856e-05	1.55075	0.14913	-0.000121422	0.000701522	1
Zoogloea Zoogloea_oryzae(AB201043)	2.25964e-05	2.81081e-05	5.51167e-06	1.51756	0.150875	-9.27069e-06	5.44636e-05	1
Pleomorphobacterium Pleomorphobacterium_xiamenense(HQ709062)	4.0591e-05	4.68786e-05	6.28762e-06	1.53563	0.152012	-1.73663e-05	9.85482e-05	1
Arthrobacter Arthrobacter_agilis(X80748)	1.33295e-05	1.33295e-05	0	1.5323	0.15369	-5.81696e-06	3.2476e-05	1
Macellibacteroides Macellibacteroides_fermentans(HQ020488)	-8.19409e-05	5.26976e-05	0.000134638	-1.48899	0.156762	-0.000199012	3.51298e-05	1
Haemophilus Haemophilus_sputorum(JF506642)	0.00145305	0.00180068	0.000347636	1.49575	0.157105	-0.000632185	0.00353828	1
Lachnospiracea_incertae_sedis Eubacterium_xylanophilum(L34628)	-7.52756e-06	3.01224e-06	1.05398e-05	-1.4926	0.159437	-1.84242e-05	3.36909e-06	1
Mannheimia Mannheimia_haemolytica(M75080)	4.65031e-05	5.7505e-05	1.10018e-05	1.48404	0.163179	-2.165e-05	0.000114656	1
Fibrobacter Fibrobacter_intestinalis(AJ496284)	-1.14776e-05	0	1.14776e-05	-1.51174	0.164889	-2.86525e-05	5.69741e-06	1
Porphyromonas Porphyromonas_pasteri(NR_136788.1)	-0.0474076	0.0161009	0.0635086	-1.49595	0.164899	-0.117815	0.0230001	1
Staphylococcus Staphylococcus_pettenkoferi(AF322002)	-2.2877e-05	2.074e-06	2.4951e-05	-1.50547	0.165242	-5.70616e-05	1.13077e-05	1
Capnocytophaga Capnocytophaga_gingivalis(X67608)	-0.00225151	0.00145591	0.00370742	-1.47464	0.166065	-0.00557829	0.00107527	1
Veillonella Veillonella_denticariosi(EF185167)	8.66631e-06	8.66631e-06	0	1.48308	0.166128	-4.19504e-06	2.15277e-05	1
Prevotella Prevotella_falsenii(AB429504)	4.26952e-06	4.26952e-06	0	1.48252	0.166275	-2.06912e-06	1.06082e-05	1
Acidovorax Acidovorax_radicis(HM027578)	4.26952e-06	4.26952e-06	0	1.48252	0.166275	-2.06912e-06	1.06082e-05	1
Fusobacterium Fusobacterium_periodonticum(NR_117839.1)	4.26952e-06	4.26952e-06	0	1.48252	0.166275	-2.06912e-06	1.06082e-05	1
Geodermatophilus Geodermatophilus_poikilotrophus(NR_136841.1)	4.15163e-06	4.15163e-06	0	1.48245	0.166293	-2.01227e-06	1.03155e-05	1
Actinobacillus Actinobacillus_scotiae(Y09653)	4.15163e-06	4.15163e-06	0	1.48245	0.166293	-2.01227e-06	1.03155e-05	1
Sneathiella Sneathiella_glossodoripedis(AB289439)	5.23752e-05	5.23752e-05	0	1.47776	0.167524	-2.56329e-05	0.000130383	1
Stenotrophomonas Stenotrophomonas_nitritireducens(AJ012229)	-1.17904e-05	0	1.17904e-05	-1.49785	0.168399	-2.95972e-05	6.01633e-06	1
Peptoniphilus Peptoniphilus_methioninivorax(GU440754)	-5.89522e-06	0	5.89522e-06	-1.49785	0.168399	-1.47986e-05	3.00817e-06	1
Eikenella Eikenella_corrodens(AB525415)	-0.00221036	0.000589362	0.00279972	-1.49101	0.168516	-0.00553901	0.00111828	1
Desulfarculus Desulfarculus_baarsii(AF418174)	4.52185e-06	4.52185e-06	0	1.47274	0.16885	-2.23599e-06	1.12797e-05	1
Mycobacterium Mycobacterium_agri(AJ429045)	4.50434e-06	4.50434e-06	0	1.4719	0.169071	-2.23115e-06	1.12398e-05	1
Treponema Treponema_bryantii(FR749895)	-1.68031e-05	0	1.68031e-05	-1.49107	0.170136	-4.22957e-05	8.68953e-06	1
Lactobacillus Lactobacillus_gasseri(AF519171)	-6.87458e-06	0	6.87458e-06	-1.49047	0.170291	-1.73085e-05	3.55932e-06	1
Leptotrichia Leptotrichia_hofstadii(AY029803)	-0.00486242	0.00125973	0.00612215	-1.48507	0.170467	-0.0122281	0.00250323	1
Mahella Mahella_australiensis(AY331143)	5.62265e-06	5.62265e-06	0	1.46614	0.170604	-2.81811e-06	1.40634e-05	1
Clostridium_IV Clostridium_merdae(NR_147400.1)	7.99293e-05	0.000105768	2.58382e-05	1.44755	0.171617	-3.94597e-05	0.000199318	1
Proteiniclasticum Proteiniclasticum_ruminis(DQ852338)	8.37779e-05	8.81468e-05	4.3689e-06	1.46131	0.171758	-4.23263e-05	0.000209882	1
Auritidibacter Auritidibacter_ignavus(FN554542)	4.78273e-06	4.78273e-06	0	1.46156	0.171832	-2.41964e-06	1.19851e-05	1
Streptomyces Streptomyces_polyrhachis(NR_125651.1)	-3.79175e-06	0	3.79175e-06	-1.48374	0.17203	-9.57276e-06	1.98926e-06	1
Lactobacillus Lactobacillus_rossiae(AJ564009)	-3.79175e-06	0	3.79175e-06	-1.48374	0.17203	-9.57276e-06	1.98926e-06	1
Arcobacter Arcobacter_skirrowii(L14625)	-3.79175e-06	0	3.79175e-06	-1.48374	0.17203	-9.57276e-06	1.98926e-06	1
Bacteroides Bacteroides_timonensis(NR_144704.1)	-5.39532e-06	0	5.39532e-06	-1.48065	0.172835	-1.36383e-05	2.84771e-06	1
Alteribacillus Bacillus_iranensis(HQ433452)	-6.59181e-06	0	6.59181e-06	-1.47972	0.173077	-1.66692e-05	3.48555e-06	1
Streptococcus Streptococcus_constellatus(JN787160)	7.50001e-05	0.000102095	2.7095e-05	1.44521	0.173795	-3.79667e-05	0.000187967	1
Acetoanaerobium Acetoanaerobium_pronyense(NR_136796.1)	-3.9505e-06	0	3.9505e-06	-1.47434	0.17449	-1.0012e-05	2.11098e-06	1
Pedobacter Pedobacter_steynii(AM491372)	-5.23658e-06	0	5.23658e-06	-1.47059	0.175478	-1.32918e-05	2.81867e-06	1
Garciella Irregularibacter_muris(NR_144613.1)	-5.23658e-06	0	5.23658e-06	-1.47059	0.175478	-1.32918e-05	2.81867e-06	1
Howardella Howardella_ureilytica(DQ925472)	-0.000846902	4.04576e-05	0.00088736	-1.47037	0.175489	-0.00214957	0.00045577	1
Lactobacillus Lactobacillus_concavus(AY683322)	0.0003782	0.000433714	5.5514e-05	1.44184	0.176867	-0.000198248	0.000954648	1
Streptophyta Nymphaea_alba(AJ627251)	1.23601e-05	1.23601e-05	0	1.44289	0.176917	-6.49401e-06	3.12142e-05	1
Megasphaera Megasphaera_cerevisiae(NR_113307.1)	-7.10139e-06	0	7.10139e-06	-1.46041	0.178187	-1.81014e-05	3.89857e-06	1
Treponema Treponema_parvum(AF302937)	-5.85734e-06	0	5.85734e-06	-1.45938	0.178464	-1.49367e-05	3.22202e-06	1
Corynebacterium Corynebacterium_matruchotii(X82065)	0.00438349	0.00478085	0.000397364	1.43064	0.180182	-0.00235609	0.0111231	1
Fusobacterium Fusobacterium_canifelinum(AY162221)	-1.47986e-05	0	1.47986e-05	-1.44815	0.1815	-3.79155e-05	8.31834e-06	1
Streptococcus Streptococcus_anginosus(JN787193)	-0.00111291	5.32596e-05	0.00116617	-1.44764	0.181509	-0.00285096	0.000625139	1
Erysipelotrichaceae_incertae_sedis Dielma_fastidiosa(NR_125593.1)	-6.09521e-06	0	6.09521e-06	-1.44743	0.181695	-1.56213e-05	3.43084e-06	1
Erysipelothrix Erysipelothrix_inopinata(AJ550617)	0.000260076	0.000283201	2.31251e-05	1.41985	0.183205	-0.000142789	0.00066294	1
Tropheryma Tropheryma_whipplei(AF251035)	-5.61359e-06	0	5.61359e-06	-1.43814	0.184243	-1.44436e-05	3.21645e-06	1
Porphyromonas Porphyromonas_uenonis(AY570514)	-4.7993e-05	2.014e-06	5.0007e-05	-1.43688	0.184353	-0.000123468	2.74817e-05	1
Facklamia Facklamia_tabacinasalis(Y17820)	-5.93647e-06	0	5.93647e-06	-1.4331	0.185639	-1.53072e-05	3.43431e-06	1
Bulleidia Bulleidia_extructa(AF220064)	-0.00126868	0.000368565	0.00163724	-1.42449	0.18638	-0.00326795	0.000730589	1
Bordetella Bordetella_trematum(AJ277798)	-6.43148e-06	0	6.43148e-06	-1.43021	0.186441	-1.66041e-05	3.74115e-06	1
Corynebacterium Corynebacterium_imitans(Y09044)	6.16563e-06	6.16563e-06	0	1.40605	0.187322	-3.48582e-06	1.58171e-05	1
Pedobacter Pedobacter_panaciterrae(AB245368)	-8.70145e-06	0	8.70145e-06	-1.42687	0.187375	-2.24967e-05	5.0938e-06	1
Actinomyces Actinomyces_gerencseriae(X80414)	9.68678e-05	0.000192474	9.56064e-05	1.36122	0.188587	-5.15759e-05	0.000245311	1
Clostridium_XlVb Clostridium_colinum(X76748)	8.14438e-06	8.14438e-06	0	1.39969	0.189171	-4.66251e-06	2.09513e-05	1
Nibrella Larkinella_sp.(JN607161)	-4.73316e-06	0	4.73316e-06	-1.4196	0.189419	-1.22755e-05	2.80921e-06	1
Lactobacillus Lactobacillus_mucosae(AF126738)	-4.73316e-06	0	4.73316e-06	-1.4196	0.189419	-1.22755e-05	2.80921e-06	1
Planococcus Planococcus_dechangensis(NR_148301.1)	-4.73316e-06	0	4.73316e-06	-1.4196	0.189419	-1.22755e-05	2.80921e-06	1
Peptostreptococcus Peptostreptococcus_stomatis(DQ160208)	-0.0322632	0.00940074	0.041664	-1.40286	0.190687	-0.0834479	0.0189215	1
Neisseria Neisseria_meningitidis(JN175351)	-5.38823e-06	0	5.38823e-06	-1.4133	0.191207	-1.40127e-05	3.23628e-06	1
Orenia Orenia_chitinitropha(KF680167)	3.01224e-06	3.01224e-06	0	1.39135	0.191618	-1.75285e-06	7.77734e-06	1
Clostridium_IV Clostridium_leptum(AJ305238)	-1.56788e-05	0	1.56788e-05	-1.4096	0.192265	-4.08406e-05	9.48298e-06	1
Staphylococcus Staphylococcus_cohnii(AB009936)	-1.13601e-05	0	1.13601e-05	-1.40576	0.193365	-2.96407e-05	6.92057e-06	1
Desulfovibrio Desulfovibrio_desulfuricans(AF192153)	-2.75789e-05	6.222e-06	3.38009e-05	-1.38545	0.193487	-7.14165e-05	1.62588e-05	1
Saccharicrinis Saccharicrinis_marinus(NR_137404.1)	-2.09501e-05	0	2.09501e-05	-1.40238	0.194339	-5.47443e-05	1.28441e-05	1
Corynebacterium Corynebacterium_matruchotii(NR_119179.1)	6.28926e-06	6.28926e-06	0	1.38006	0.194972	-3.74118e-06	1.63197e-05	1
Mycoplasma Mycoplasma_salivarium(AF125583)	-0.00753227	7.51068e-05	0.00760737	-1.39988	0.195055	-0.0197037	0.00463915	1
Gp3 uncultured_Acidobacteria(EF457331)	7.8835e-06	7.8835e-06	0	1.37787	0.195628	-4.70948e-06	2.04765e-05	1
Rothia Rothia_terrae(DQ822568)	-1.24721e-05	2.41826e-06	1.48903e-05	-1.3819	0.195975	-3.24785e-05	7.5344e-06	1
Chryseobacterium Chryseobacterium_arachidiradicis(NR_136482.1)	3.0288e-05	4.01721e-05	9.88409e-06	1.35452	0.197286	-1.77261e-05	7.83021e-05	1
Lactobacillus Lactobacillus_graminis(AM113778)	0.0164043	0.0206203	0.00421599	1.36405	0.198753	-0.00993746	0.0427461	1
Limimonas Limimonas_halophila(JN605361)	2.41656e-05	2.60028e-05	1.83722e-06	1.36071	0.200272	-1.48224e-05	6.31536e-05	1
Bosea Bosea_sp.(FR774993)	9.17751e-06	9.17751e-06	0	1.36038	0.200933	-5.67092e-06	2.40259e-05	1
Lactococcus Lactococcus_nasutitermitis(NR_147780.1)	3.25745e-05	3.25745e-05	0	1.35745	0.201836	-2.02423e-05	8.53914e-05	1
Planomicrobium Planomicrobium_glaciei(EU036220)	-5.43305e-06	0	5.43305e-06	-1.37229	0.203201	-1.43892e-05	3.52309e-06	1
Lactobacillus Lactobacillus_paucivorans(FN185731)	0.000564041	0.000726921	0.00016288	1.3494	0.203281	-0.000351549	0.00147963	1
Vitreoscilla Vitreoscilla_stercoraria(L06174)	1.07348e-05	1.63609e-05	5.62611e-06	1.31968	0.204351	-6.42057e-06	2.78901e-05	1
Propionispira Veillonellaceae_bacterium(AB298743)	3.50609e-06	3.50609e-06	0	1.34151	0.206794	-2.24629e-06	9.25847e-06	1
Clostridium_XI Clostridium_litorale(X77845)	3.50609e-06	3.50609e-06	0	1.34151	0.206794	-2.24629e-06	9.25847e-06	1
Maricaulis Maricaulis_parjimensis(AJ227808)	1.50266e-05	1.50266e-05	0	1.34128	0.206867	-9.63146e-06	3.96846e-05	1
Clostridium_sensu_stricto Clostridium_grantii(X75272)	-7.91879e-06	0	7.91879e-06	-1.35921	0.207159	-2.10981e-05	5.26056e-06	1
Enterococcus Enterococcus_aquimarinus(AJ877015)	-9.21654e-06	2.074e-06	1.12905e-05	-1.34144	0.207289	-2.43719e-05	5.93881e-06	1
Thauera Thauera_terpenica(AJ005817)	-1.27452e-05	7.44965e-06	2.01949e-05	-1.30739	0.208815	-3.3343e-05	7.85264e-06	1
Acinetobacter Acinetobacter_gandensis(KM206131)	7.44965e-06	7.44965e-06	0	1.3343	0.209069	-4.83886e-06	1.97382e-05	1
Clostridium_IV Negativibacillus_massiliensis(NR_147378.1)	7.44965e-06	7.44965e-06	0	1.3343	0.209069	-4.83886e-06	1.97382e-05	1
Acidaminobacter Acidaminobacter_hydrogenoformans(AF016691)	1.94999e-05	1.94999e-05	0	1.33116	0.210067	-1.27419e-05	5.17418e-05	1
Lactobacillus Lactobacillus_wasatchensis(NR_147709.1)	7.38965e-06	7.38965e-06	0	1.32753	0.211224	-4.86202e-06	1.96413e-05	1
Atopobium Atopobium_parvulum(CP001721)	0.0177766	0.0238163	0.00603974	1.31773	0.213139	-0.0117446	0.0472977	1
Eubacterium Eubacterium_sulci(AJ006963)	0.00423331	0.00585587	0.00162256	1.29932	0.21338	-0.00270893	0.0111755	1
Propionibacterium Propionibacterium_acidifaciens(EU979537)	-1.91699e-05	2.41826e-06	2.15882e-05	-1.32494	0.216115	-5.16302e-05	1.32904e-05	1
Pedobacter Pedobacter_koreensis(DQ092871)	-1.16793e-05	0	1.16793e-05	-1.32721	0.217123	-3.15862e-05	8.22751e-06	1
Telmatospirillum Telmatospirillum_siberiense(AF524863)	3.51619e-05	3.82509e-05	3.08899e-06	1.30214	0.218805	-2.40852e-05	9.44091e-05	1
Weissella Weissella_oryzae(AB690345)	0.00123055	0.00158028	0.000349723	1.30036	0.218979	-0.00084171	0.00330281	1
Bacteroides Bacteroides_reticulotermitis(AB692943)	0.00142086	0.00211465	0.000693793	1.29417	0.219073	-0.00096141	0.00380313	1
Lactobacillus Lactobacillus_fructivorans(X76330)	-8.32557e-06	0	8.32557e-06	-1.31917	0.219685	-2.26025e-05	5.95136e-06	1
Carnobacterium Carnobacterium_mobile(AB083414)	-8.32557e-06	0	8.32557e-06	-1.31917	0.219685	-2.26025e-05	5.95136e-06	1
Porphyromonas Porphyromonas_circumdentaria(L26102)	-1.11571e-05	3.20439e-06	1.43615e-05	-1.29366	0.220402	-2.99721e-05	7.65783e-06	1
Leptotrichia Leptotrichia_buccalis(CP001685)	-0.00200966	0.000824043	0.0028337	-1.30398	0.222429	-0.00545962	0.0014403	1
Vallitalea Vallitalea_pronyensis(KC876639)	4.20263e-06	4.20263e-06	0	1.2858	0.22492	-2.99126e-06	1.13965e-05	1
Proteocatella Proteocatella_sphenisci(AF450134)	3.44592e-05	3.82509e-05	3.79175e-06	1.27876	0.226845	-2.4723e-05	9.36414e-05	1
Phocaeicola Phocaeicola_abscessus(EU694176)	-7.54889e-05	1.62585e-05	9.17474e-05	-1.29101	0.226936	-0.000206523	5.55452e-05	1
Oceanobacillus Oceanobacillus_neutriphilus(EU709018)	3.11638e-05	3.87415e-05	7.57777e-06	1.2671	0.226937	-2.18676e-05	8.41951e-05	1
Bacteroides Bacteroides_heparinolyticus(NR_044633.1)	-0.000332086	2.76873e-06	0.000334855	-1.29597	0.227227	-0.000911735	0.000247562	1
Neisseria Morococcus_cerebrosus(JN175352)	-1.61568e-05	2.074e-06	1.82308e-05	-1.28834	0.228098	-4.42971e-05	1.19835e-05	1
Aquabacterium Aquabacterium_olei(NR_137381.1)	3.68392e-05	4.0628e-05	3.78888e-06	1.26505	0.231148	-2.69962e-05	0.000100674	1
Lactobacillus Lactobacillus_oris(X94229)	-0.000145098	6.28926e-06	0.000151387	-1.28258	0.231585	-0.000400889	0.000110693	1
Corynebacterium Corynebacterium_kroppenstedtii(Y10077)	0.000217682	0.000361626	0.000143945	1.24751	0.232545	-0.000156341	0.000591704	1
Weissella Weissella_soli(AY028260)	7.91206e-06	1.02184e-05	2.30633e-06	1.24469	0.233411	-5.70452e-06	2.15286e-05	1
Mogibacterium Mogibacterium_timidum(Z36296)	-0.000431297	6.53622e-05	0.000496659	-1.25632	0.240286	-0.00120657	0.000343977	1
Oscillibacter Oscillibacter_valericigenes(AB238598)	-7.70321e-06	9.98243e-07	8.70145e-06	-1.24659	0.24246	-2.15742e-05	6.16782e-06	1
Oribacterium Oribacterium_asaccharolyticum(HM120211)	5.14624e-06	5.14624e-06	0	1.23196	0.243648	-4.04785e-06	1.43403e-05	1
Lactobacillus Lactobacillus_panis(X94230)	-1.15733e-05	0	1.15733e-05	-1.24475	0.244659	-3.26061e-05	9.45948e-06	1
Bacillus Bacillus_badius(NR_115577.1)	-1.4163e-05	0	1.4163e-05	-1.24328	0.245175	-3.99326e-05	1.16066e-05	1
Saccharibacteria_genera_incertae_sedis TM7_phylum(AF385500)	-0.00367953	0.00252184	0.00620136	-1.23346	0.2456	-0.010326	0.00296692	1
Actinocatenispora Actinocatenispora_sera(AB263096)	5.38929e-06	5.38929e-06	0	1.22103	0.247599	-4.32522e-06	1.51038e-05	1
Porphyromonas Porphyromonas_gingivalis(AB035459)	-0.00257198	0.000468503	0.00304048	-1.22773	0.249296	-0.00727785	0.0021339	1
Geofilum Rikenellaceae_bacterium(AB362265)	-3.12774e-05	2.16625e-05	5.29399e-05	-1.1939	0.250179	-8.68826e-05	2.43278e-05	1
Neisseria Neisseria_dentiae(AF487709)	8.23443e-05	8.61332e-05	3.78888e-06	1.21183	0.250814	-6.71009e-05	0.00023179	1
Simplicispira Simplicispira_metamorpha(Y18618)	-1.51622e-05	0	1.51622e-05	-1.22643	0.251154	-4.31289e-05	1.28045e-05	1
Simonsiella Simonsiella_muelleri(AF328147)	6.27105e-05	7.65484e-05	1.3838e-05	1.19991	0.252195	-5.05305e-05	0.000175951	1
Streptococcus Streptococcus_sanguinis(AF003928)	0.0164615	0.0291946	0.0127332	1.17779	0.255	-0.0130116	0.0459345	1
Sinibacillus Ornithinibacillus_sp.(KC404830)	-6.01706e-06	2.50785e-06	8.52491e-06	-1.18105	0.256637	-1.69111e-05	4.87697e-06	1
Enterococcus Enterococcus_alcedinis(JX948102)	2.56506e-05	2.56506e-05	0	1.19163	0.258481	-2.17269e-05	7.30281e-05	1
Pediococcus Pediococcus_cellicola(AY956788)	0.000663022	0.00105603	0.000393011	1.18212	0.258887	-0.000551996	0.00187804	1
Treponema Treponema_medium(D85437)	0.000380875	0.000640167	0.000259292	1.16154	0.261763	-0.000311921	0.00107367	1
Persicobacter Persicobacter_diffluens(AB260929)	1.06841e-05	1.91228e-05	8.43871e-06	1.15866	0.26217	-8.7291e-06	3.00973e-05	1
Streptococcus Streptococcus_constellatus(AY309095)	-1.46818e-05	0	1.46818e-05	-1.19035	0.26436	-4.25834e-05	1.32198e-05	1
Neisseria Neisseria_cinerea(NR_121687.1)	-0.0109058	0.00100687	0.0119127	-1.18683	0.265036	-0.0316241	0.00981246	1
Dysgonomonas Dysgonomonas_oryzarvi(AB547446)	-8.32208e-05	7.69519e-05	0.000160173	-1.15281	0.265188	-0.00023571	6.92685e-05	1
Agromyces Agromyces_rhizospherae(AB023357)	-5.43324e-06	9.98243e-07	6.43148e-06	-1.17951	0.265791	-1.57124e-05	4.84593e-06	1
Neisseria Neisseria_perflava(HF558366)	0.0278967	0.0289458	0.00104907	1.17025	0.266562	-0.0245529	0.0803464	1
Prevotella Prevotella_veroralis(L16473)	0.000200794	0.00037034	0.000169547	1.14686	0.267289	-0.000168529	0.000570116	1
Xenorhabdus Xenorhabdus_ishibashii(GQ149086)	9.70622e-06	1.52179e-05	5.51167e-06	1.14034	0.267667	-8.05315e-06	2.74656e-05	1
Bacteroides Bacteroides_coprocola(AB200224)	-1.99928e-05	8.296e-06	2.82888e-05	-1.15167	0.268603	-5.71998e-05	1.72143e-05	1
Olsenella Olsenella_umbonata(FN178463)	-1.89505e-05	0	1.89505e-05	-1.17879	0.268706	-5.53175e-05	1.74164e-05	1
Staphylococcus Staphylococcus_saccharolyticus(L37602)	-2.22163e-05	0	2.22163e-05	-1.17871	0.268738	-6.48535e-05	2.04209e-05	1
Stenotrophomonas Stenotrophomonas_rhizophila(AJ293463)	9.04891e-05	0.000120794	3.03053e-05	1.159	0.269965	-8.04542e-05	0.000261432	1
Capnocytophaga Capnocytophaga_granulosa(U41347)	0.00157169	0.00212943	0.00055774	1.15209	0.270588	-0.00138374	0.00452712	1
Rhodoglobus Rhodoglobus_vestalii(AJ459101)	-4.39708e-06	9.98243e-07	5.39532e-06	-1.16382	0.270615	-1.27765e-05	3.98231e-06	1
Nautilia Nautilia_nitratireducens(FJ532475)	7.40702e-06	7.40702e-06	0	1.15811	0.271344	-6.66995e-06	2.1484e-05	1
Methylomicrobium Methylomicrobium_pelagicum(X72775)	1.63198e-05	1.63198e-05	0	1.15782	0.27146	-1.47038e-05	4.73434e-05	1
Enterococcus Enterococcus_mundtii(AF061013)	6.33645e-05	0.000113888	5.05238e-05	1.14111	0.271858	-5.5076e-05	0.000181805	1
Actinomyces Actinomyces_meyeri(X82451)	-0.00524217	0.00546848	0.0107106	-1.1441	0.272275	-0.0150943	0.00460995	1
Actinomyces Actinomyces_timonensis(EU484334)	-9.76818e-05	1.34855e-05	0.000111167	-1.16186	0.274195	-0.000286891	9.15277e-05	1
Bifidobacterium Bifidobacterium_dentium(D86183)	-0.00423855	7.78208e-05	0.00431637	-1.16377	0.274427	-0.012477	0.00399989	1
Pontibacillus Pontibacillus_halophilus(EU583728)	1.0928e-05	2.05712e-05	9.64321e-06	1.13144	0.274627	-9.55567e-06	3.14117e-05	1
Streptococcus Streptococcus_halichoeri(AJ606046)	3.08818e-05	5.57116e-05	2.48297e-05	1.12966	0.275011	-2.69957e-05	8.87594e-05	1
Faecalitalea Traorella_massiliensis(NR_147369.1)	2.80423e-05	3.03486e-05	2.30633e-06	1.14594	0.275722	-2.57028e-05	8.17873e-05	1
Olsenella Olsenella_uli(AF292373)	-0.000135591	5.86582e-05	0.000194249	-1.14705	0.275914	-0.000396053	0.000124872	1
Bacteroides Bacteroides_zoogleoformans(NR_113353.1)	-3.66735e-05	3.20439e-06	3.98779e-05	-1.15433	0.277513	-0.000108323	3.49758e-05	1
Saccharibacteria_genera_incertae_sedis uncultured_candidate(AF445701)	5.73269e-05	0.000105267	4.794e-05	1.11405	0.278971	-5.02796e-05	0.000164933	1
Capnocytophaga Capnocytophaga_sputigena(X67609)	-0.00408039	0.00201398	0.00609437	-1.14687	0.279432	-0.0120619	0.00390108	1
Intestinimonas Intestinimonas_butyriciproducens(KC311367)	2.7331e-05	2.7331e-05	0	1.13652	0.279893	-2.55982e-05	8.02602e-05	1
Bacteroides Bacteroides_ovatus(AB050108)	-1.75926e-05	0	1.75926e-05	-1.14569	0.281472	-5.23289e-05	1.71438e-05	1
Streptococcus Streptococcus_lactarius(GU045364)	0.00428088	0.00675492	0.00247404	1.12524	0.281544	-0.00396801	0.0125298	1
Lactobacillus Lactobacillus_fermentum(JN175331)	-0.00326193	1.79748e-05	0.0032799	-1.145	0.281743	-0.00970643	0.00318258	1
Permianibacter Pseudomonadaceae_bacterium(KJ721800)	4.77485e-05	4.77485e-05	0	1.13081	0.282186	-4.51879e-05	0.000140685	1
Enterococcus Enterococcus_sp.(HF679036)	9.41199e-05	0.000117179	2.30595e-05	1.12622	0.282783	-8.86195e-05	0.000276859	1
Paenibacillus Paenibacillus_hodogayensis(AB179866)	-1.00219e-05	2.014e-06	1.20359e-05	-1.1239	0.287387	-2.98985e-05	9.85466e-06	1
Gemella Gemella_cuniculi(AJ251987)	-1.09125e-05	1.0869e-05	2.17815e-05	-1.10149	0.288582	-3.20871e-05	1.0262e-05	1
Streptococcus Streptococcus_sp.(AB936273)	-0.000162205	1.06698e-05	0.000172875	-1.12608	0.28916	-0.000487874	0.000163465	1
Dysgonomonas Dysgonomonas_sp.(HG315620)	5.64745e-05	7.60415e-05	1.9567e-05	1.10657	0.291024	-5.52214e-05	0.00016817	1
Sporacetigenium Sporacetigenium_mesophilum(AY682207)	-1.61249e-05	7.15978e-06	2.32847e-05	-1.10463	0.292168	-4.81304e-05	1.58806e-05	1
Methylarcula Methylarcula_marina(AF030436)	3.13179e-05	3.36242e-05	2.30633e-06	1.10409	0.292818	-3.10138e-05	9.36497e-05	1
Comamonas Comamonas_denitrificans(AF233877)	0.000282692	0.000454013	0.000171321	1.09553	0.293574	-0.000275967	0.00084135	1
Mycoplasma Mycoplasma_conjunctivae(U44770)	-3.45566e-06	9.98243e-07	4.45391e-06	-1.10235	0.293779	-1.0353e-05	3.44166e-06	1
Streptococcus Streptococcus_hongkongensis(HQ335006)	-3.92797e-06	9.98243e-07	4.92622e-06	-1.10428	0.294041	-1.17987e-05	3.94278e-06	1
Gemella Gemella_asaccharolytica(EU427463)	-7.03437e-06	3.20439e-06	1.02388e-05	-1.08592	0.295204	-2.08806e-05	6.81185e-06	1
Chryseobacterium Chryseobacterium_carnis(JX100817)	4.1398e-05	5.72008e-05	1.58028e-05	1.08792	0.297476	-4.12818e-05	0.000124078	1
Eubacterium Emergencia_timonensis(NR_144737.1)	1.56491e-05	1.87381e-05	3.08899e-06	1.08797	0.297882	-1.56746e-05	4.69727e-05	1
Prevotella Prevotella_multisaccharivorax(AB200414)	0.00014379	0.000146596	2.80623e-06	1.09182	0.298226	-0.000146041	0.00043362	1
Acinetobacter Acinetobacter_tjernbergiae(NR_117629.1)	-7.32734e-06	2.074e-06	9.40134e-06	-1.0871	0.300482	-2.2182e-05	7.52729e-06	1
Arthrobacter Arthrobacter_nasiphocae(AJ292364)	-4.77108e-06	9.98243e-07	5.76933e-06	-1.08858	0.301911	-1.45384e-05	4.99623e-06	1
Prevotella Prevotella_fusca(FJ545433)	-8.60559e-05	6.35772e-05	0.000149633	-1.07928	0.303063	-0.000261079	8.89668e-05	1
Tepidiphilus Petrobacter_succinatimandens(AY219713)	2.88923e-05	2.88923e-05	0	1.07926	0.303568	-3.0029e-05	8.78135e-05	1
Bifidobacterium Bifidobacterium_longum(D86184)	-0.00304484	0.000197865	0.00324271	-1.08603	0.3056	-0.00938373	0.00329404	1
Serratia Serratia_liquefaciens(AJ306725)	-4.75229e-06	2.50785e-06	7.26014e-06	-1.05692	0.306008	-1.42722e-05	4.76759e-06	1
Roseococcus Sediminicoccus_rosea(NR_132670.1)	2.59683e-05	2.82746e-05	2.30633e-06	1.07235	0.306122	-2.72146e-05	7.91512e-05	1
Corynebacterium Corynebacterium_tuberculostearicum(AJ438050)	-0.0022107	4.05658e-05	0.00225127	-1.08153	0.307579	-0.00683446	0.00241305	1
Neisseria Neisseria_bacilliformis(AY560519)	-0.00222297	3.79323e-05	0.0022609	-1.08015	0.308164	-0.00687836	0.00243243	1
Lactobacillus Lactobacillus_salivarius(AF089108)	-0.000224674	4.77583e-05	0.000272432	-1.07263	0.309813	-0.000694434	0.000245086	1
Rhizobium Rhizobium_sp.(HE649224)	4.48807e-05	4.48807e-05	0	1.06305	0.31054	-4.80423e-05	0.000137804	1
Actinomyces Actinomyces_bowdenii(AJ234039)	3.96622e-05	4.18098e-05	2.14758e-06	1.06038	0.311555	-4.25971e-05	0.000121921	1
Prevotella Prevotella_oralis(AY323522)	-0.000674513	0.000119853	0.000794366	-1.06932	0.312424	-0.00209871	0.00074968	1
Anaeroglobus Colibacter_massiliensis(NR_147373.1)	-0.000206672	0	0.000206672	-1.06329	0.315348	-0.00064637	0.000233026	1
Hellea Hellea_balneolensis(AY576758)	4.69991e-05	4.69991e-05	0	1.05101	0.315794	-5.14242e-05	0.000145422	1
Porphyromonas Porphyromonas_endodontalis(AY253728)	-0.00536127	0.0048814	0.0102427	-1.0384	0.317162	-0.0164635	0.00574099	1
Peptostreptococcaceae_incertae_sedis Eubacterium_yurii(AY533381)	8.32094e-05	0.000155938	7.27284e-05	1.02807	0.317296	-8.66185e-05	0.000253037	1
Streptococcus Streptococcus_massiliensis(AY769997)	-0.000481283	0	0.000481283	-1.05776	0.31773	-0.00151057	0.000548007	1
Lactobacillus Lactobacillus_mudanjiangensis(NR_125561.1)	0.00239766	0.00452175	0.00212409	1.03265	0.318987	-0.0025743	0.00736962	1
Anaerovorax Casaltella_massiliensis(NR_133037.1)	-4.09948e-05	9.78034e-06	5.07752e-05	-1.04524	0.320655	-0.00012845	4.64601e-05	1
Scardovia Scardovia_wiggsiae(AY278626)	-0.00199957	0.00128943	0.003289	-1.04091	0.321165	-0.00624925	0.00225012	1
Streptophyta Lemna_minor(DQ400350)	8.0749e-06	9.71907e-06	1.64417e-06	1.03284	0.322031	-8.95788e-06	2.51077e-05	1
Porphyromonas Porphyromonas_gulae(AF208290)	-0.00012994	2.19552e-06	0.000132135	-1.044	0.3237	-0.000411469	0.00015159	1
Leptotrichia Leptotrichia_goodfellowii(AY029807)	0.00332639	0.00388934	0.000562944	1.03177	0.324092	-0.00375995	0.0104127	1
Fusobacterium Fusobacterium_gastrosuis(NR_146837.1)	6.26613e-05	7.39723e-05	1.13111e-05	1.02676	0.326129	-7.13151e-05	0.000196638	1
Staphylococcus Staphylococcus_massiliensis(EU707796)	-5.08568e-05	0	5.08568e-05	-1.03668	0.326933	-0.000161832	6.01182e-05	1
Eubacterium Eubacterium_pyruvativorans(AJ310135)	-1.31878e-05	4.52185e-06	1.77096e-05	-1.02747	0.328188	-4.17498e-05	1.53742e-05	1
Dialister Dialister_micraerophilus(AF473837)	-0.00170575	8.23884e-05	0.00178813	-1.03332	0.328387	-0.00543921	0.00202772	1
Conchiformibius Conchiformibius_steedae(AB087261)	1.04946e-05	1.41691e-05	3.67444e-06	1.01252	0.328425	-1.17304e-05	3.27197e-05	1
Thiolamprovum Thiolamprovum_pedioforme(Y12297)	0.000221351	0.000221351	0	1.02111	0.329135	-0.000255767	0.00069847	1
Streptobacillus Streptobacillus_notomytis(NR_145915.1)	-0.00081734	0	0.00081734	-1.0305	0.329673	-0.00261157	0.000976891	1
Treponema Treponema_succinifaciens(M57738)	5.90703e-05	5.90703e-05	0	1.01863	0.330259	-6.85644e-05	0.000186705	1
Neisseria Neisseria_oralis(JN104029)	0.00413949	0.00427382	0.000134334	1.01782	0.33059	-0.00481004	0.013089	1
Actinomyces Actinomyces_cardiffensis(AJ421779)	-0.000306917	0.000165673	0.00047259	-1.0041	0.330756	-0.000956627	0.000342792	1
Streptococcus Streptococcus_sobrinus(AY188349)	-0.00061584	4.64548e-06	0.000620485	-1.02609	0.331636	-0.00197354	0.000741857	1
Prevotella Prevotella_ruminicola(L16482)	-7.99594e-05	0	7.99594e-05	-1.02592	0.331713	-0.000256271	9.63519e-05	1
Lactobacillus Lactobacillus_secaliphilus(AM279150)	2.22066e-05	2.93087e-05	7.10202e-06	1.00654	0.331894	-2.52875e-05	6.97008e-05	1
Actinomyces Actinomyces_viscosus(X82453)	0.00172009	0.00200392	0.000283833	1.00938	0.333704	-0.0020139	0.00545408	1
Kofleria Kofleria_flava(AJ233944)	0.000228126	0.000228126	0	1.01028	0.334067	-0.000268866	0.000725118	1
Tessaracoccus Propionibacterium_propionicum(NR_114803.1)	0.000177924	0.000322445	0.000144521	0.998898	0.33425	-0.000202931	0.000558779	1
Prevotella Prevotella_brevis(AJ011682)	0.00243693	0.00431632	0.00187939	1.00146	0.334277	-0.00280207	0.00767593	1
Bacteroides Bacteroides_vulgatus(CP000139)	1.09881e-05	1.28253e-05	1.83722e-06	1.00637	0.334701	-1.28835e-05	3.48596e-05	1
Sporanaerobacter Sporanaerobacter_acetigenes(AF358114)	-0.000147303	2.074e-06	0.000149377	-1.01424	0.336945	-0.000475826	0.000181219	1
Lactobacillus Lactobacillus_coryniformis(AJ575741)	0.000422265	0.000561244	0.000138979	0.999608	0.338209	-0.000503336	0.00134787	1
Streptophyta Dioscorea_elephantipes(EF380353)	2.77892e-05	2.77892e-05	0	1	0.338801	-3.33744e-05	8.89527e-05	1
Paucibacter Paucibacter_toxinivorans(AY515390)	2.074e-05	2.074e-05	0	1	0.338801	-2.49084e-05	6.63884e-05	1
Lactobacillus Lactobacillus_gastricus(AY253658)	6.9877e-06	6.9877e-06	0	1	0.338801	-8.39213e-06	2.23675e-05	1
Stenotrophomonas Pseudomonas_hibiscicola(AB021405)	0.012377	0.012377	0	1	0.338801	-0.0148645	0.0396184	1
Stenotrophomonas Stenotrophomonas_maltophilia(AB294553)	0.00904748	0.00904748	0	1	0.338801	-0.0108659	0.0289609	1
Enterococcus Enterococcus_lactis(GU983697)	5.91322e-05	5.91322e-05	0	1	0.338801	-7.10168e-05	0.000189281	1
Luteimonas Luteimonas_soli(NR_145913.1)	0.00021714	0.00021714	0	1	0.338801	-0.000260781	0.00069506	1
Mycoplasma Mycoplasma_adleri(U67943)	1.50471e-05	1.50471e-05	0	1	0.338801	-1.80713e-05	4.81655e-05	1
Odoribacter Odoribacter_denticanis(AY560020)	1.09776e-05	1.09776e-05	0	1	0.338801	-1.3184e-05	3.51392e-05	1
Bifidobacterium Bifidobacterium_bohemicum(FJ858736)	2.99473e-06	2.99473e-06	0	1	0.338801	-3.59663e-06	9.58608e-06	1
Streptophyta Helianthus_annuus(DQ383815)	7.52355e-06	7.52355e-06	0	1	0.338801	-9.03567e-06	2.40828e-05	1
Spartobacteria_genera_incertae_sedis unidentified_bacterium(X64381)	4.27526e-06	4.27526e-06	0	1	0.338801	-5.13452e-06	1.3685e-05	1
Chryseobacterium Chryseobacterium_koreense(AF344179)	4.27526e-06	4.27526e-06	0	1	0.338801	-5.13452e-06	1.3685e-05	1
Pseudonocardia Pseudonocardia_ammonioxydans(AY500143)	4.27526e-06	4.27526e-06	0	1	0.338801	-5.13452e-06	1.3685e-05	1
Deinococcus Deinococcus_indicus(NR_118357.1)	4.27526e-06	4.27526e-06	0	1	0.338801	-5.13452e-06	1.3685e-05	1
Chitinivorax Chitinivorax_tropicus(GU362099)	4.27526e-06	4.27526e-06	0	1	0.338801	-5.13452e-06	1.3685e-05	1
Streptococcus Streptococcus_salivarius(AY188352)	2.76873e-06	2.76873e-06	0	1	0.338801	-3.32521e-06	8.86267e-06	1
Shewanella Shewanella_xiamenensis(FJ589031)	2.76873e-06	2.76873e-06	0	1	0.338801	-3.32521e-06	8.86267e-06	1
Pelospora Pelospora_glutarica(AJ251214)	2.76873e-06	2.76873e-06	0	1	0.338801	-3.32521e-06	8.86267e-06	1
Dietzia Dietzia_schimae(EU375845)	2.76873e-06	2.76873e-06	0	1	0.338801	-3.32521e-06	8.86267e-06	1
Streptomyces Streptomyces_fumigatiscleroticus(DQ442499)	2.76873e-06	2.76873e-06	0	1	0.338801	-3.32521e-06	8.86267e-06	1
Aerococcus Aerococcus_suis(AM230658)	2.76873e-06	2.76873e-06	0	1	0.338801	-3.32521e-06	8.86267e-06	1
Rubinisphaera Planctomyces_brasiliensis(AJ231190)	2.76873e-06	2.76873e-06	0	1	0.338801	-3.32521e-06	8.86267e-06	1
Alteribacillus Alteribacillus_persepolensis(FM244839)	2.76873e-06	2.76873e-06	0	1	0.338801	-3.32521e-06	8.86267e-06	1
Clostridium_IV Eubacterium_siraeum(L34625)	2.76873e-06	2.76873e-06	0	1	0.338801	-3.32521e-06	8.86267e-06	1
Alicyclobacillus Alicyclobacillus_aeris(FM179383)	2.76873e-06	2.76873e-06	0	1	0.338801	-3.32521e-06	8.86267e-06	1
Saccharomonospora Saccharomonospora_viridis(NR_118909.1)	2.76873e-06	2.76873e-06	0	1	0.338801	-3.32521e-06	8.86267e-06	1
Coprococcus Coprococcus_eutactus(EF031543)	2.76873e-06	2.76873e-06	0	1	0.338801	-3.32521e-06	8.86267e-06	1
Anaerostipes Anaerostipes_sp.(JX273468)	2.76873e-06	2.76873e-06	0	1	0.338801	-3.32521e-06	8.86267e-06	1
Bdellovibrio Bdellovibrio_exovorus(EF687743)	2.13763e-06	2.13763e-06	0	1	0.338801	-2.56726e-06	6.84252e-06	1
Thermomarinilinea Anaerolineae_bacterium(AB669272)	2.13763e-06	2.13763e-06	0	1	0.338801	-2.56726e-06	6.84252e-06	1
Deinococcus Deinococcus_radiophilus(Y11333)	2.13763e-06	2.13763e-06	0	1	0.338801	-2.56726e-06	6.84252e-06	1
Belnapia Belnapia_rosea(HQ641379)	2.13763e-06	2.13763e-06	0	1	0.338801	-2.56726e-06	6.84252e-06	1
Bergeriella Bergeriella_denitrificans(AB087265)	2.13763e-06	2.13763e-06	0	1	0.338801	-2.56726e-06	6.84252e-06	1
Rhodobacter Rhodobacter_blasticus(DQ342322)	2.13763e-06	2.13763e-06	0	1	0.338801	-2.56726e-06	6.84252e-06	1
Acidisoma Acidisoma_sibiricum(AM947653)	2.13763e-06	2.13763e-06	0	1	0.338801	-2.56726e-06	6.84252e-06	1
Alkalibacter Alkalibacter_saccharofermentans(AY312403)	2.13763e-06	2.13763e-06	0	1	0.338801	-2.56726e-06	6.84252e-06	1
Gp3 uncultured_Acidobacteria(EF457486)	2.13763e-06	2.13763e-06	0	1	0.338801	-2.56726e-06	6.84252e-06	1
Gp4 uncultured_Acidobacteria(EF457381)	2.13763e-06	2.13763e-06	0	1	0.338801	-2.56726e-06	6.84252e-06	1
Lactobacillus Lactobacillus_jensenii(AF243176)	2.13763e-06	2.13763e-06	0	1	0.338801	-2.56726e-06	6.84252e-06	1
Saccharibacteria_genera_incertae_sedis uncultured_bacterium(AF268994)	2.13763e-06	2.13763e-06	0	1	0.338801	-2.56726e-06	6.84252e-06	1
Rubrobacter Rubrobacter_bracarensis(HE672086)	2.13763e-06	2.13763e-06	0	1	0.338801	-2.56726e-06	6.84252e-06	1
Sulfurisoma Sulfurisoma_sediminicola(AB842427)	2.13763e-06	2.13763e-06	0	1	0.338801	-2.56726e-06	6.84252e-06	1
Prevotella Prevotella_stercorea(AB244774)	2.13763e-06	2.13763e-06	0	1	0.338801	-2.56726e-06	6.84252e-06	1
Hirschia Hirschia_baltica(NR_118878.1)	2.13763e-06	2.13763e-06	0	1	0.338801	-2.56726e-06	6.84252e-06	1
Belnapia Belnapia_soli(JN171665)	2.13763e-06	2.13763e-06	0	1	0.338801	-2.56726e-06	6.84252e-06	1
Actinobacillus Actinobacillus_succinogenes(AF024525)	2.13763e-06	2.13763e-06	0	1	0.338801	-2.56726e-06	6.84252e-06	1
Syntrophomonas Syntrophomonas_sapovorans(AF022249)	2.13763e-06	2.13763e-06	0	1	0.338801	-2.56726e-06	6.84252e-06	1
Indibacter Indibacter_alkaliphilus(FM883672)	2.13763e-06	2.13763e-06	0	1	0.338801	-2.56726e-06	6.84252e-06	1
Oceanotoga Oceanotoga_teriensis(EU588727)	2.13763e-06	2.13763e-06	0	1	0.338801	-2.56726e-06	6.84252e-06	1
Klebsiella Klebsiella_pneumoniae(AF130982)	0.014476	0.014476	0	1	0.338801	-0.0173854	0.0463374	1
Capnocytophaga Capnocytophaga_haemolytica(NR_115662.1)	9.06301e-05	9.06301e-05	0	1	0.338801	-0.000108845	0.000290105	1
Novosphingobium Novosphingobium_lindaniclasticum(JN687581)	0.00103744	0.00103744	0	1	0.338801	-0.00124596	0.00332084	1
Stenotrophomonas Stenotrophomonas_pavanii(FJ748683)	0.000916811	0.000916811	0	1	0.338801	-0.00110108	0.0029347	1
Pseudoxanthomonas Pseudomonas_boreopolis(AB021391)	0.000651419	0.000651419	0	1	0.338801	-0.000782344	0.00208518	1
Chryseobacterium Chryseobacterium_piscicola(EU869190)	5.07835e-05	5.07835e-05	0	1	0.338801	-6.09903e-05	0.000162557	1
Christensenella Christensenella_timonensis(NR_144743.1)	6.98835e-05	6.98835e-05	0	1	0.338801	-8.3929e-05	0.000223696	1
Chryseobacterium Chryseobacterium_gambrini(AM232810)	2.4168e-05	2.4168e-05	0	1	0.338801	-2.90254e-05	7.73615e-05	1
Nevskia Nevskia_ramosa(AJ001010)	2.4888e-05	2.4888e-05	0	1	0.338801	-2.98901e-05	7.96661e-05	1
Oceanibacterium Caedibacter_caryophilus(NR_044847.4)	3.84527e-05	3.84527e-05	0	1	0.338801	-4.61811e-05	0.000123086	1
Acinetobacter Acinetobacter_junii(X81664)	2.4888e-05	2.4888e-05	0	1	0.338801	-2.98901e-05	7.96661e-05	1
Desulfomicrobium Desulfomicrobium_orale(AJ251623)	2.2154e-05	2.2154e-05	0	1	0.338801	-2.66066e-05	7.09147e-05	1
Streptophyta Anthoceros_formosae(AB086179)	2.75863e-05	2.75863e-05	0	1	0.338801	-3.31308e-05	8.83035e-05	1
Denitratisoma Denitratisoma_oestradiolicum(AY879297)	2.41826e-05	2.41826e-05	0	1	0.338801	-2.9043e-05	7.74082e-05	1
Chryseobacterium Chryseobacterium_haifense(EF204450)	2.41826e-05	2.41826e-05	0	1	0.338801	-2.9043e-05	7.74082e-05	1
Streptophyta Platanus_occidentalis(DQ923116)	2.50785e-05	2.50785e-05	0	1	0.338801	-3.01189e-05	8.02759e-05	1
Limnobacter Limnobacter_thiooxidans(AJ289885)	1.6592e-05	1.6592e-05	0	1	0.338801	-1.99267e-05	5.31108e-05	1
Brevundimonas Brevundimonas_viscosa(HM777012)	0.00014476	0.00014476	0	1	0.338801	-0.000173854	0.000463374	1
Clostridium_IV Neglecta_timonensis(NR_144736.1)	3.22539e-05	3.22539e-05	0	1	0.338801	-3.87365e-05	0.000103244	1
Lactobacillus Lactobacillus_sp.(HF679039)	3.22539e-05	3.22539e-05	0	1	0.338801	-3.87365e-05	0.000103244	1
Sphingomonas Sphingomonas_starnbergensis(JN591314)	1.92263e-05	1.92263e-05	0	1	0.338801	-2.30905e-05	6.15432e-05	1
Lentilitoribacter alpha_proteobacterium(JX139717)	8.47458e-05	8.47458e-05	0	1	0.338801	-0.000101778	0.00027127	1
Bifidobacterium Bifidobacterium_ramosum(NR_137396.1)	4.99122e-06	4.99122e-06	0	1	0.338801	-5.99438e-06	1.59768e-05	1
Sphingomonas Sphingomonas_japonica(AB428568)	1.28176e-05	1.28176e-05	0	1	0.338801	-1.53937e-05	4.10288e-05	1
Rhodovarius Rhodovarius_lipocyclicus(AJ633644)	1.28176e-05	1.28176e-05	0	1	0.338801	-1.53937e-05	4.10288e-05	1
Riemerella Riemerella_columbipharyngis(HQ286278)	9.67305e-06	9.67305e-06	0	1	0.338801	-1.16172e-05	3.09633e-05	1
Rhizobium Rhizobium_sp.(HE818072)	5.64972e-05	5.64972e-05	0	1	0.338801	-6.78523e-05	0.000180847	1
Streptophyta Liriodendron_tulipifera(DQ899947)	1.00314e-05	1.00314e-05	0	1	0.338801	-1.20476e-05	3.21104e-05	1
Luteimonas Luteimonas_mephitis(AJ012228)	9.65065e-05	9.65065e-05	0	1	0.338801	-0.000115903	0.000308916	1
Chelativorans Thermovum_composti(AB563785)	4.23729e-05	4.23729e-05	0	1	0.338801	-5.08892e-05	0.000135635	1
Amorphus Amorphus_suaedae(KC006961)	4.23729e-05	4.23729e-05	0	1	0.338801	-5.08892e-05	0.000135635	1
Aeromonas Aeromonas_salmonicida(AJ009859)	7.23798e-05	7.23798e-05	0	1	0.338801	-8.69271e-05	0.000231687	1
Novosphingobium Novosphingobium_lentum(AJ303009)	9.61317e-06	9.61317e-06	0	1	0.338801	-1.15453e-05	3.07716e-05	1
Prevotella Marseilla_massiliensis(NR_144746.1)	6.222e-06	6.222e-06	0	1	0.338801	-7.47253e-06	1.99165e-05	1
Streptophyta Chara_vulgaris(DQ229107)	5.0157e-06	5.0157e-06	0	1	0.338801	-6.02378e-06	1.60552e-05	1
Arenimonas Arenimonas_subflava(NR_135888.1)	4.82532e-05	4.82532e-05	0	1	0.338801	-5.79514e-05	0.000154458	1
Enterobacter Enterobacter_massiliensis(JN657217)	4.82532e-05	4.82532e-05	0	1	0.338801	-5.79514e-05	0.000154458	1
Stenotrophomonas Stenotrophomonas_koreensis(AB166885)	4.82532e-05	4.82532e-05	0	1	0.338801	-5.79514e-05	0.000154458	1
Christensenella Christensenella_massiliensis(NR_144742.1)	1.99649e-06	1.99649e-06	0	1	0.338801	-2.39775e-06	6.39072e-06	1
Bacillus Bacillus_thermophilus(JX274438)	4.83653e-06	4.83653e-06	0	1	0.338801	-5.8086e-06	1.54816e-05	1
Lampropedia Lampropedia_hyalina(AB089485)	1.99649e-06	1.99649e-06	0	1	0.338801	-2.39775e-06	6.39072e-06	1
Exiguobacterium Exiguobacterium_sibiricum(CP001022)	4.148e-06	4.148e-06	0	1	0.338801	-4.98169e-06	1.32777e-05	1
Lactococcus Lactococcus_piscium(DQ343754)	6.40878e-06	6.40878e-06	0	1	0.338801	-7.69685e-06	2.05144e-05	1
Corynebacterium Corynebacterium_stationis(FJ172667)	6.40878e-06	6.40878e-06	0	1	0.338801	-7.69685e-06	2.05144e-05	1
Stenotrophomonas Stenotrophomonas_chelatiphaga(EU573216)	4.82532e-05	4.82532e-05	0	1	0.338801	-5.79514e-05	0.000154458	1
Caulobacter Caulobacter_mirabilis(AJ227774)	2.82486e-05	2.82486e-05	0	1	0.338801	-3.39261e-05	9.04233e-05	1
Methylobacillus Methylobacillus_flagellatus(DQ287787)	4.83653e-06	4.83653e-06	0	1	0.338801	-5.8086e-06	1.54816e-05	1
Mycoplana Mycoplana_dimorpha(D12786)	2.82486e-05	2.82486e-05	0	1	0.338801	-3.39261e-05	9.04233e-05	1
Tistlia Tistlia_consotensis(EU728658)	2.82486e-05	2.82486e-05	0	1	0.338801	-3.39261e-05	9.04233e-05	1
Brucella Brucella_ovis(L26168)	2.82486e-05	2.82486e-05	0	1	0.338801	-3.39261e-05	9.04233e-05	1
Lactobacillus Lactobacillus_coleohominis(AM113776)	4.028e-06	4.028e-06	0	1	0.338801	-4.83757e-06	1.28936e-05	1
Staphylococcus Staphylococcus_warneri(L37603)	4.148e-06	4.148e-06	0	1	0.338801	-4.98169e-06	1.32777e-05	1
Xanthomonas Xanthomonas_albilineans(X95918)	4.82532e-05	4.82532e-05	0	1	0.338801	-5.79514e-05	0.000154458	1
Parcubacteria_genera_incertae_sedis uncultured_candidate(AY193158)	5.0157e-06	5.0157e-06	0	1	0.338801	-6.02378e-06	1.60552e-05	1
Streptophyta Physcomitrella_patens(AP005672)	5.0157e-06	5.0157e-06	0	1	0.338801	-6.02378e-06	1.60552e-05	1
Bifidobacterium Bifidobacterium_mongoliense(AB433856)	5.0157e-06	5.0157e-06	0	1	0.338801	-6.02378e-06	1.60552e-05	1
Treponema Treponema_berlinense(AY230217)	4.148e-06	4.148e-06	0	1	0.338801	-4.98169e-06	1.32777e-05	1
Streptophyta Daucus_carota(DQ898156)	5.0157e-06	5.0157e-06	0	1	0.338801	-6.02378e-06	1.60552e-05	1
Lactobacillus Lactobacillus_kisonensis(AB366388)	1.07513e-05	1.07513e-05	0	1	0.338801	-1.29122e-05	3.44148e-05	1
Acinetobacter Acinetobacter_guillouiae(X81659)	4.148e-06	4.148e-06	0	1	0.338801	-4.98169e-06	1.32777e-05	1
Cloacibacillus Cloacibacillus_porcorum(JQ809697)	1.07513e-05	1.07513e-05	0	1	0.338801	-1.29122e-05	3.44148e-05	1
Stenotrophomonas Pseudomonas_beteli(AB021406)	4.82532e-05	4.82532e-05	0	1	0.338801	-5.79514e-05	0.000154458	1
Nitrobacter Nitrobacter_hamburgensis(L11663)	1.07513e-05	1.07513e-05	0	1	0.338801	-1.29122e-05	3.44148e-05	1
Proteus Proteus_hauseri(FR733709)	1.07513e-05	1.07513e-05	0	1	0.338801	-1.29122e-05	3.44148e-05	1
Serratia Serratia_ureilytica(AJ854062)	4.82532e-05	4.82532e-05	0	1	0.338801	-5.79514e-05	0.000154458	1
Dokdonella Dokdonella_kunshanensis(JQ341904)	4.82532e-05	4.82532e-05	0	1	0.338801	-5.79514e-05	0.000154458	1
Lactobacillus Lactobacillus_saniviri(AB602569)	1.99649e-06	1.99649e-06	0	1	0.338801	-2.39775e-06	6.39072e-06	1
Desulfocarbo Desulfocarbo_indianensis(KF032904)	4.82532e-05	4.82532e-05	0	1	0.338801	-5.79514e-05	0.000154458	1
Gp3 unidentified_Acidobacterium(AF027004)	2.41266e-05	2.41266e-05	0	1	0.338801	-2.89757e-05	7.72289e-05	1
Syntrophomonas Syntrophomonas_cellicola(DQ288691)	2.41266e-05	2.41266e-05	0	1	0.338801	-2.89757e-05	7.72289e-05	1
Marinobacter Tamilnaduibacter_salinus(NR_137364.1)	2.41266e-05	2.41266e-05	0	1	0.338801	-2.89757e-05	7.72289e-05	1
Chromobacterium Chromobacterium_haemolyticum(DQ785104)	2.41266e-05	2.41266e-05	0	1	0.338801	-2.89757e-05	7.72289e-05	1
Aeromonas Aeromonas_sharmana(DQ013306)	2.41266e-05	2.41266e-05	0	1	0.338801	-2.89757e-05	7.72289e-05	1
Desulfomonile Desulfomonile_limimaris(AF230531)	2.41266e-05	2.41266e-05	0	1	0.338801	-2.89757e-05	7.72289e-05	1
Photorhabdus Photorhabdus_asymbiotica(AY280572)	2.41266e-05	2.41266e-05	0	1	0.338801	-2.89757e-05	7.72289e-05	1
Phaeovibrio Phaeovibrio_sulfidiphilus(FN391894)	2.50785e-06	2.50785e-06	0	1	0.338801	-3.01189e-06	8.02759e-06	1
Rarobacter Rarobacter_faecitabidus(Y17870)	2.50785e-06	2.50785e-06	0	1	0.338801	-3.01189e-06	8.02759e-06	1
Virgibacillus Virgibacillus_halophilus(AB243851)	2.50785e-06	2.50785e-06	0	1	0.338801	-3.01189e-06	8.02759e-06	1
Streptophyta Piper_cenocladum(DQ887677)	2.50785e-06	2.50785e-06	0	1	0.338801	-3.01189e-06	8.02759e-06	1
Streptomyces Streptomyces_aculeolatus(AB184624)	2.50785e-06	2.50785e-06	0	1	0.338801	-3.01189e-06	8.02759e-06	1
Phenylobacterium Phenylobacterium_koreense(AB166881)	2.41266e-05	2.41266e-05	0	1	0.338801	-2.89757e-05	7.72289e-05	1
Caulobacter Caulobacter_ginsengisoli(AB271055)	2.41266e-05	2.41266e-05	0	1	0.338801	-2.89757e-05	7.72289e-05	1
Hydrogenophilus Hydrogenophilus_hirschii(FR749905)	2.41266e-05	2.41266e-05	0	1	0.338801	-2.89757e-05	7.72289e-05	1
Pseudomonas Pseudomonas_xinjiangensis(EU286805)	2.41266e-05	2.41266e-05	0	1	0.338801	-2.89757e-05	7.72289e-05	1
Aeromonas Aeromonas_eucrenophila(X60411)	2.41266e-05	2.41266e-05	0	1	0.338801	-2.89757e-05	7.72289e-05	1
Cronobacter Cronobacter_malonaticus(EF059881)	2.41266e-05	2.41266e-05	0	1	0.338801	-2.89757e-05	7.72289e-05	1
Lysobacter Lysobacter_concretionis(AB161359)	2.41266e-05	2.41266e-05	0	1	0.338801	-2.89757e-05	7.72289e-05	1
Pseudoxanthomonas Pseudoxanthomonas_sangjuensis(NR_137263.1)	2.41266e-05	2.41266e-05	0	1	0.338801	-2.89757e-05	7.72289e-05	1
Gp10 uncultured_Acidobacteria(AY217494)	2.41266e-05	2.41266e-05	0	1	0.338801	-2.89757e-05	7.72289e-05	1
Flavobacterium Flavobacterium_xanthum(AF030380)	2.41266e-05	2.41266e-05	0	1	0.338801	-2.89757e-05	7.72289e-05	1
Pseudomonas Pseudomonas_sp.(FN908483)	2.41266e-05	2.41266e-05	0	1	0.338801	-2.89757e-05	7.72289e-05	1
Agaribacter Agaribacter_marinus(AB890122)	2.41266e-05	2.41266e-05	0	1	0.338801	-2.89757e-05	7.72289e-05	1
Uliginosibacterium Uliginosibacterium_gangwonense(DQ665916)	2.41266e-05	2.41266e-05	0	1	0.338801	-2.89757e-05	7.72289e-05	1
Clostridium_XlVb Clostridium_lactatifermentans(AY033434)	2.41266e-05	2.41266e-05	0	1	0.338801	-2.89757e-05	7.72289e-05	1
Xanthomonas Stenotrophomonas_panacihumi(NR_117406.1)	2.41266e-05	2.41266e-05	0	1	0.338801	-2.89757e-05	7.72289e-05	1
Streptophyta Aneura_mirabilis(EU043314)	2.50785e-06	2.50785e-06	0	1	0.338801	-3.01189e-06	8.02759e-06	1
Armatimonas/Armatimonadetes_gp1 uncultured_bacterium(EF516651)	2.014e-06	2.014e-06	0	1	0.338801	-2.41879e-06	6.44679e-06	1
Fluviimonas Fluviimonas_pallidilutea(HE793031)	2.014e-06	2.014e-06	0	1	0.338801	-2.41879e-06	6.44679e-06	1
Chryseobacterium Chryseobacterium_defluvii(AJ309324)	2.014e-06	2.014e-06	0	1	0.338801	-2.41879e-06	6.44679e-06	1
Centipeda Centipeda_periodontii(NR_115660.1)	2.014e-06	2.014e-06	0	1	0.338801	-2.41879e-06	6.44679e-06	1
Kandleria Kandleria_vitulina(AB210825)	2.014e-06	2.014e-06	0	1	0.338801	-2.41879e-06	6.44679e-06	1
Gaiella Gaiella_occulta(JF423906)	2.014e-06	2.014e-06	0	1	0.338801	-2.41879e-06	6.44679e-06	1
Anaerosinus Anaerosinus_glycerini(AJ010960)	2.014e-06	2.014e-06	0	1	0.338801	-2.41879e-06	6.44679e-06	1
Massilia Massilia_tieshanensis(HM130516)	2.014e-06	2.014e-06	0	1	0.338801	-2.41879e-06	6.44679e-06	1
Collinsella Collinsella_aerofaciens(NR_113316.1)	2.014e-06	2.014e-06	0	1	0.338801	-2.41879e-06	6.44679e-06	1
Gracilibacter Gracilibacter_thermotolerans(DQ117465)	2.014e-06	2.014e-06	0	1	0.338801	-2.41879e-06	6.44679e-06	1
Noviherbaspirillum Noviherbaspirillum_malthae(DQ490985)	2.014e-06	2.014e-06	0	1	0.338801	-2.41879e-06	6.44679e-06	1
Nitrospina Nitrospina_gracilis(L35504)	2.014e-06	2.014e-06	0	1	0.338801	-2.41879e-06	6.44679e-06	1
Kytococcus Kytococcus_sedentarius(X87755)	2.014e-06	2.014e-06	0	1	0.338801	-2.41879e-06	6.44679e-06	1
Microbacter Paludibacter_jiangxiensis(NR_146018.1)	2.014e-06	2.014e-06	0	1	0.338801	-2.41879e-06	6.44679e-06	1
Rhizobium Rhizobium_rosettiformans(EU781656)	2.50785e-06	2.50785e-06	0	1	0.338801	-3.01189e-06	8.02759e-06	1
Mesoplasma Mesoplasma_photuris(AY177627)	2.50785e-06	2.50785e-06	0	1	0.338801	-3.01189e-06	8.02759e-06	1
Glycomyces Glycomyces_harbinensis(D85483)	2.50785e-06	2.50785e-06	0	1	0.338801	-3.01189e-06	8.02759e-06	1
Enterococcus Enterococcus_sulfureus(AF061001)	2.50785e-06	2.50785e-06	0	1	0.338801	-3.01189e-06	8.02759e-06	1
Streptophyta Nandina_domestica(DQ923117)	2.50785e-06	2.50785e-06	0	1	0.338801	-3.01189e-06	8.02759e-06	1
Corynebacterium Corynebacterium_mastitidis(Y09806)	2.50785e-06	2.50785e-06	0	1	0.338801	-3.01189e-06	8.02759e-06	1
Streptophyta Cycas_taitungensis(AP009339)	2.50785e-06	2.50785e-06	0	1	0.338801	-3.01189e-06	8.02759e-06	1
Gp3 uncultured_bacterium(AY555795)	2.014e-06	2.014e-06	0	1	0.338801	-2.41879e-06	6.44679e-06	1
Euzebyella Euzebyella_saccharophila(FN554868)	2.014e-06	2.014e-06	0	1	0.338801	-2.41879e-06	6.44679e-06	1
Pantoea Pantoea_dispersa(NR_116797.1)	2.014e-06	2.014e-06	0	1	0.338801	-2.41879e-06	6.44679e-06	1
Chlorophyta Chlorella_vulgaris(AB001684)	2.50785e-06	2.50785e-06	0	1	0.338801	-3.01189e-06	8.02759e-06	1
Streptophyta Acorus_calamus(AJ879453)	2.50785e-06	2.50785e-06	0	1	0.338801	-3.01189e-06	8.02759e-06	1
Rubrobacter Rubrobacter_sp.(GU318365)	2.50785e-06	2.50785e-06	0	1	0.338801	-3.01189e-06	8.02759e-06	1
Streptophyta Psilotum_nudum(AP004638)	2.50785e-06	2.50785e-06	0	1	0.338801	-3.01189e-06	8.02759e-06	1
Salinispirillum Saccharospirillum_sp.(KJ195687)	2.41266e-05	2.41266e-05	0	1	0.338801	-2.89757e-05	7.72289e-05	1
Basilea Basilea_psittacipulmonis(JX412111)	2.41826e-06	2.41826e-06	0	1	0.338801	-2.9043e-06	7.74082e-06	1
Spiroplasma Spiroplasma_alleghenense(AY189125)	2.41826e-06	2.41826e-06	0	1	0.338801	-2.9043e-06	7.74082e-06	1
Caldalkalibacillus Caldalkalibacillus_uzonensis(DQ221694)	2.41826e-06	2.41826e-06	0	1	0.338801	-2.9043e-06	7.74082e-06	1
Microbacterium Microbacterium_halophilum(AB004714)	2.41826e-06	2.41826e-06	0	1	0.338801	-2.9043e-06	7.74082e-06	1
Suttonella Suttonella_ornithocola(AJ717394)	2.41826e-06	2.41826e-06	0	1	0.338801	-2.9043e-06	7.74082e-06	1
Ornithobacterium Ornithobacterium_rhinotracheale(U87101)	2.41826e-06	2.41826e-06	0	1	0.338801	-2.9043e-06	7.74082e-06	1
Thalassospira Thalassospira_lucentensis(AF358664)	2.41826e-06	2.41826e-06	0	1	0.338801	-2.9043e-06	7.74082e-06	1
Pseudoxanthomonas Pseudoxanthomonas_taiwanensis(AF427039)	2.074e-06	2.074e-06	0	1	0.338801	-2.49084e-06	6.63884e-06	1
Porphyromonas Porphyromonas_macacae(L16494)	2.41826e-06	2.41826e-06	0	1	0.338801	-2.9043e-06	7.74082e-06	1
Rhodoligotrophos Nordella_oligomobilis(NR_114615.1)	2.41826e-06	2.41826e-06	0	1	0.338801	-2.9043e-06	7.74082e-06	1
Gemmiger Gemmiger_formicilis(GU562446)	2.41826e-06	2.41826e-06	0	1	0.338801	-2.9043e-06	7.74082e-06	1
Sphingobium Sphingobium_xenophagum(X94098)	2.41826e-06	2.41826e-06	0	1	0.338801	-2.9043e-06	7.74082e-06	1
Campylobacter Campylobacter_lanienae(AF043425)	2.41826e-06	2.41826e-06	0	1	0.338801	-2.9043e-06	7.74082e-06	1
Extensimonas Extensimonas_vulgaris(HQ596491)	2.41826e-06	2.41826e-06	0	1	0.338801	-2.9043e-06	7.74082e-06	1
Sphingorhabdus Sphingorhabdus_sp.(KJ452169)	2.074e-06	2.074e-06	0	1	0.338801	-2.49084e-06	6.63884e-06	1
Armatimonadetes_gp5 uncultured_bacterium(EF515998)	2.074e-06	2.074e-06	0	1	0.338801	-2.49084e-06	6.63884e-06	1
Butyricicoccus Butyricicoccus_pullicaecorum(EU410376)	2.074e-06	2.074e-06	0	1	0.338801	-2.49084e-06	6.63884e-06	1
Clostridium_sensu_stricto Clostridium_vincentii(X97432)	2.074e-06	2.074e-06	0	1	0.338801	-2.49084e-06	6.63884e-06	1
Beijerinckia Beijerinckia_mobilis(AJ563932)	2.074e-06	2.074e-06	0	1	0.338801	-2.49084e-06	6.63884e-06	1
Bacteroides Bacteroides_paurosaccharolyticus(AB298727)	2.074e-06	2.074e-06	0	1	0.338801	-2.49084e-06	6.63884e-06	1
Naumannella Naumannella_halotolerans(FR832425)	2.074e-06	2.074e-06	0	1	0.338801	-2.49084e-06	6.63884e-06	1
Hydrogenispora Hydrogenispora_ethanolica(AB669474)	2.41266e-05	2.41266e-05	0	1	0.338801	-2.89757e-05	7.72289e-05	1
Mycoplasma Mycoplasma_pulmonis(AF125582)	2.41266e-05	2.41266e-05	0	1	0.338801	-2.89757e-05	7.72289e-05	1
Hahella Hahella_chejuensis(CP000155)	2.41266e-05	2.41266e-05	0	1	0.338801	-2.89757e-05	7.72289e-05	1
Thermoanaerobacter Thermoanaerobacter_acetoethylicus(L09163)	2.41266e-05	2.41266e-05	0	1	0.338801	-2.89757e-05	7.72289e-05	1
Roseburia Roseburia_faecis(AY305310)	2.41266e-05	2.41266e-05	0	1	0.338801	-2.89757e-05	7.72289e-05	1
Chitinimonas Chitinimonas_koreensis(DQ256728)	2.41266e-05	2.41266e-05	0	1	0.338801	-2.89757e-05	7.72289e-05	1
Parvularcula Parvularcula_bermudensis(AF544015)	2.41266e-05	2.41266e-05	0	1	0.338801	-2.89757e-05	7.72289e-05	1
Prevotella Prevotella_intermedia(AB547686)	2.074e-06	2.074e-06	0	1	0.338801	-2.49084e-06	6.63884e-06	1
Eubacterium Eubacterium_aggregans(AF073898)	2.074e-06	2.074e-06	0	1	0.338801	-2.49084e-06	6.63884e-06	1
Bacteroides Bacteroides_acidifaciens(AB021164)	2.074e-06	2.074e-06	0	1	0.338801	-2.49084e-06	6.63884e-06	1
Natroniella Natroniella_acetigena(NR_117124.1)	2.074e-06	2.074e-06	0	1	0.338801	-2.49084e-06	6.63884e-06	1
Carnobacterium Carnobacterium_gallinarum(AJ387905)	2.074e-06	2.074e-06	0	1	0.338801	-2.49084e-06	6.63884e-06	1
Pseudomonas Pseudomonas_duriflava(EU046271)	2.074e-06	2.074e-06	0	1	0.338801	-2.49084e-06	6.63884e-06	1
Peptoniphilus Peptoniphilus_indolicus(AY153431)	2.074e-06	2.074e-06	0	1	0.338801	-2.49084e-06	6.63884e-06	1
Barnesiella Barnesiella_intestinihominis(AB370251)	2.074e-06	2.074e-06	0	1	0.338801	-2.49084e-06	6.63884e-06	1
Oxalobacter Oxalobacter_formigenes(U49757)	2.074e-06	2.074e-06	0	1	0.338801	-2.49084e-06	6.63884e-06	1
Magnetospirillum Magnetospirillum_bellicus(NR_116009.1)	2.074e-06	2.074e-06	0	1	0.338801	-2.49084e-06	6.63884e-06	1
Lactobacillus Lactobacillus_ingluviei(AF333975)	2.074e-06	2.074e-06	0	1	0.338801	-2.49084e-06	6.63884e-06	1
Barnesiella Barnesiella_viscericola(AB267809)	2.074e-06	2.074e-06	0	1	0.338801	-2.49084e-06	6.63884e-06	1
Legionella Legionella_cincinnatiensis(Z49721)	2.074e-06	2.074e-06	0	1	0.338801	-2.49084e-06	6.63884e-06	1
Halothermothrix Halothermothrix_orenii(L22016)	2.074e-06	2.074e-06	0	1	0.338801	-2.49084e-06	6.63884e-06	1
Mycoplasma Mycoplasma_spermatophilum(AF221119)	2.074e-06	2.074e-06	0	1	0.338801	-2.49084e-06	6.63884e-06	1
Arthrobacter Arthrobacter_cumminsii(X93354)	2.014e-06	2.014e-06	0	1	0.338801	-2.41879e-06	6.44679e-06	1
Sphingobacterium Sphingobacterium_sp.(AB563783)	1.41243e-05	1.41243e-05	0	1	0.338801	-1.69631e-05	4.52117e-05	1
Arthrobacter Arthrobacter_albus(AJ243421)	1.41243e-05	1.41243e-05	0	1	0.338801	-1.69631e-05	4.52117e-05	1
Rhizobium Rhizobium_giardinii(U86344)	1.41243e-05	1.41243e-05	0	1	0.338801	-1.69631e-05	4.52117e-05	1
Lentibacter Lentibacter_algarum(FJ436732)	1.41243e-05	1.41243e-05	0	1	0.338801	-1.69631e-05	4.52117e-05	1
Salsuginibacillus Salsuginibacillus_kocurii(AM492160)	1.41243e-05	1.41243e-05	0	1	0.338801	-1.69631e-05	4.52117e-05	1
Thiogranum Thiogranum_longum(AB983478)	1.41243e-05	1.41243e-05	0	1	0.338801	-1.69631e-05	4.52117e-05	1
Ciceribacter Ensifer_sp.(JQ230000)	1.41243e-05	1.41243e-05	0	1	0.338801	-1.69631e-05	4.52117e-05	1
Plantactinospora Actinaurispora_siamensis(AB454379)	1.41243e-05	1.41243e-05	0	1	0.338801	-1.69631e-05	4.52117e-05	1
Rhizobium Rhizobium_pakistanense(NR_145565.1)	1.41243e-05	1.41243e-05	0	1	0.338801	-1.69631e-05	4.52117e-05	1
Rubellimicrobium Rubellimicrobium_thermophilum(AJ844281)	1.41243e-05	1.41243e-05	0	1	0.338801	-1.69631e-05	4.52117e-05	1
Tepidamorphus Tepidamorphus_gemmatus(GU187912)	1.41243e-05	1.41243e-05	0	1	0.338801	-1.69631e-05	4.52117e-05	1
Pseudopelagicola Rhodobacteraceae_bacterium(KF977839)	1.41243e-05	1.41243e-05	0	1	0.338801	-1.69631e-05	4.52117e-05	1
Rhizobium Rhizobium_sp.(KC904963)	1.41243e-05	1.41243e-05	0	1	0.338801	-1.69631e-05	4.52117e-05	1
Pseudohalocynthiibacter Halocynthiibacter_sp.(KM882610)	1.41243e-05	1.41243e-05	0	1	0.338801	-1.69631e-05	4.52117e-05	1
Lactobacillus Lactobacillus_sakei(AY204889)	1.41243e-05	1.41243e-05	0	1	0.338801	-1.69631e-05	4.52117e-05	1
Rubrimonas Rubrimonas_cliftonensis(D85834)	1.41243e-05	1.41243e-05	0	1	0.338801	-1.69631e-05	4.52117e-05	1
Bacillariophyta Phaeodactylum_tricornutum(EF067920)	3.20439e-06	3.20439e-06	0	1	0.338801	-3.84842e-06	1.02572e-05	1
Robinsoniella Robinsoniella_peoriensis(AF445285)	3.20439e-06	3.20439e-06	0	1	0.338801	-3.84842e-06	1.02572e-05	1
Novosphingobium Novosphingobium_fuchskuhlense(JN399172)	3.20439e-06	3.20439e-06	0	1	0.338801	-3.84842e-06	1.02572e-05	1
Methyloligella Methyloligella_solikamskensis(JQ773444)	3.20439e-06	3.20439e-06	0	1	0.338801	-3.84842e-06	1.02572e-05	1
Sediminibacterium Sediminibacterium_sp.(JN674641)	3.20439e-06	3.20439e-06	0	1	0.338801	-3.84842e-06	1.02572e-05	1
Bacteroides Bacteroides_dorei(AB242142)	3.20439e-06	3.20439e-06	0	1	0.338801	-3.84842e-06	1.02572e-05	1
Acinetobacter Acinetobacter_johnsonii(Z93440)	3.20439e-06	3.20439e-06	0	1	0.338801	-3.84842e-06	1.02572e-05	1
Sphingomonas Sphingomonas_koreensis(AF131296)	3.20439e-06	3.20439e-06	0	1	0.338801	-3.84842e-06	1.02572e-05	1
Ehrlichia Ehrlichia_ewingii(M73227)	3.20439e-06	3.20439e-06	0	1	0.338801	-3.84842e-06	1.02572e-05	1
Salisaeta Longimonas_halophila(NR_136497.1)	3.20439e-06	3.20439e-06	0	1	0.338801	-3.84842e-06	1.02572e-05	1
Amycolicicoccus Amycolicicoccus_subflavus(EF564379)	3.20439e-06	3.20439e-06	0	1	0.338801	-3.84842e-06	1.02572e-05	1
Desulfovibrio Desulfovibrio_cuneatus(X99501)	3.20439e-06	3.20439e-06	0	1	0.338801	-3.84842e-06	1.02572e-05	1
Shimia Shimia_biformata(KC169813)	1.41243e-05	1.41243e-05	0	1	0.338801	-1.69631e-05	4.52117e-05	1
Desulfurivibrio Desulfurivibrio_alkaliphilus(EF422413)	9.98243e-07	9.98243e-07	0	1	0.338801	-1.19888e-06	3.19536e-06	1
Chlorophyta Pseudendoclonium_akinetum(AY835431)	9.98243e-07	9.98243e-07	0	1	0.338801	-1.19888e-06	3.19536e-06	1
Labilithrix Labilithrix_luteola(AB847449)	5.37565e-06	5.37565e-06	0	1	0.338801	-6.45608e-06	1.72074e-05	1
Thermincola Thermincola_carboxydiphila(AY603000)	5.37565e-06	5.37565e-06	0	1	0.338801	-6.45608e-06	1.72074e-05	1
Proteiniphilum Lascolabacillus_massiliensis(NR_144720.1)	5.37565e-06	5.37565e-06	0	1	0.338801	-6.45608e-06	1.72074e-05	1
Pseudoxanthomonas Pseudoxanthomonas_jiangsuensis(NR_132712.1)	5.37565e-06	5.37565e-06	0	1	0.338801	-6.45608e-06	1.72074e-05	1
Bacillus Bacillus_panaciterrae(AB245380)	9.98243e-07	9.98243e-07	0	1	0.338801	-1.19888e-06	3.19536e-06	1
Piscicoccus Piscicoccus_intestinalis(AB550799)	9.98243e-07	9.98243e-07	0	1	0.338801	-1.19888e-06	3.19536e-06	1
Actinocorallia Actinocorallia_cavernae(AY966427)	9.98243e-07	9.98243e-07	0	1	0.338801	-1.19888e-06	3.19536e-06	1
Clostridium_sensu_stricto Clostridium_thermopalmarium(X72869)	9.98243e-07	9.98243e-07	0	1	0.338801	-1.19888e-06	3.19536e-06	1
Taibaiella Taibaiella_chishuiensis(KF694752)	9.98243e-07	9.98243e-07	0	1	0.338801	-1.19888e-06	3.19536e-06	1
Blastopirellula Bythopirellula_goksoyri(NR_118636.1)	9.98243e-07	9.98243e-07	0	1	0.338801	-1.19888e-06	3.19536e-06	1
Clostridium_XlVa Lachnoclostridium_pacaense(NR_147396.1)	9.98243e-07	9.98243e-07	0	1	0.338801	-1.19888e-06	3.19536e-06	1
Acholeplasma Acholeplasma_parvum(AY538170)	5.37565e-06	5.37565e-06	0	1	0.338801	-6.45608e-06	1.72074e-05	1
Desulfotomaculum Desulfotomaculum_halophilum(U88891)	2.014e-06	2.014e-06	0	1	0.338801	-2.41879e-06	6.44679e-06	1
Pelolinea anaerobic_bacterium(AB598277)	2.014e-06	2.014e-06	0	1	0.338801	-2.41879e-06	6.44679e-06	1
Bacillus Bacillus_dakarensis(NR_147382.1)	2.014e-06	2.014e-06	0	1	0.338801	-2.41879e-06	6.44679e-06	1
Lachnospiracea_incertae_sedis Eubacterium_eligens(L34420)	2.014e-06	2.014e-06	0	1	0.338801	-2.41879e-06	6.44679e-06	1
Cerasicoccus Cerasicoccus_frondis(NR_112768.1)	2.014e-06	2.014e-06	0	1	0.338801	-2.41879e-06	6.44679e-06	1
Actinomycetospora Actinomycetospora_sp.(KF600710)	2.014e-06	2.014e-06	0	1	0.338801	-2.41879e-06	6.44679e-06	1
Phascolarctobacterium Phascolarctobacterium_faecium(X72865)	2.014e-06	2.014e-06	0	1	0.338801	-2.41879e-06	6.44679e-06	1
Brochothrix Brochothrix_campestris(X56156)	5.37565e-06	5.37565e-06	0	1	0.338801	-6.45608e-06	1.72074e-05	1
Parabacteroides Parabacteroides_goldsteinii(AY974070)	5.37565e-06	5.37565e-06	0	1	0.338801	-6.45608e-06	1.72074e-05	1
Ureibacillus Ureibacillus_terrenus(AJ276403)	5.37565e-06	5.37565e-06	0	1	0.338801	-6.45608e-06	1.72074e-05	1
Parabacteroides Parabacteroides_chinchillae(AB574482)	5.37565e-06	5.37565e-06	0	1	0.338801	-6.45608e-06	1.72074e-05	1
Empedobacter Algoriella_xinjiangensis(NR_145933.1)	5.37565e-06	5.37565e-06	0	1	0.338801	-6.45608e-06	1.72074e-05	1
Armatimonadetes_gp2 uncultured_bacterium(DQ404749)	5.37565e-06	5.37565e-06	0	1	0.338801	-6.45608e-06	1.72074e-05	1
Corynebacterium Corynebacterium_sputi(AM930556)	9.98243e-07	9.98243e-07	0	1	0.338801	-1.19888e-06	3.19536e-06	1
Acetobacterium Acetobacterium_woodii(X96954)	1.41243e-05	1.41243e-05	0	1	0.338801	-1.69631e-05	4.52117e-05	1
Rhizobium Rhizobium_sp.(GU565534)	1.41243e-05	1.41243e-05	0	1	0.338801	-1.69631e-05	4.52117e-05	1
Sulfitobacter Sulfitobacter_mediterraneus(Y17387)	1.41243e-05	1.41243e-05	0	1	0.338801	-1.69631e-05	4.52117e-05	1
Rhizobium Rhizobium_phaseoli(EF141340)	1.41243e-05	1.41243e-05	0	1	0.338801	-1.69631e-05	4.52117e-05	1
Atopobium Atopobium_minutum(X67148)	9.98243e-07	9.98243e-07	0	1	0.338801	-1.19888e-06	3.19536e-06	1
Dorea Dorea_formicigenerans(L34619)	9.98243e-07	9.98243e-07	0	1	0.338801	-1.19888e-06	3.19536e-06	1
Facklamia Facklamia_hominis(Y10772)	9.98243e-07	9.98243e-07	0	1	0.338801	-1.19888e-06	3.19536e-06	1
Desulfosporomusa Desulfosporomusa_polytropa(AJ006606)	9.98243e-07	9.98243e-07	0	1	0.338801	-1.19888e-06	3.19536e-06	1
Lactobacillus Lactobacillus_composti(AB268118)	9.98243e-07	9.98243e-07	0	1	0.338801	-1.19888e-06	3.19536e-06	1
Clostridium_III Clostridium_thermosuccinogenes(Y18180)	9.98243e-07	9.98243e-07	0	1	0.338801	-1.19888e-06	3.19536e-06	1
Bizionia Bizionia_paragorgiae(AY651070)	9.98243e-07	9.98243e-07	0	1	0.338801	-1.19888e-06	3.19536e-06	1
Streptophyta Calycanthus_floridus(AJ428413)	3.2602e-05	3.2602e-05	0	1	0.338801	-3.91546e-05	0.000104359	1
Pseudonocardia Pseudonocardia_petroleophila(AJ252828)	2.19552e-06	2.19552e-06	0	1	0.338801	-2.63679e-06	7.02784e-06	1
Bellilinea Thermanaerothrix_daxensis(NR_117865.1)	2.19552e-06	2.19552e-06	0	1	0.338801	-2.63679e-06	7.02784e-06	1
Blastochloris Blastochloris_viridis(AF084495)	2.19552e-06	2.19552e-06	0	1	0.338801	-2.63679e-06	7.02784e-06	1
Veillonella Veillonella_caviae(AY355140)	2.19552e-06	2.19552e-06	0	1	0.338801	-2.63679e-06	7.02784e-06	1
Corynebacterium Corynebacterium_ulceribovis(AM922112)	2.19552e-06	2.19552e-06	0	1	0.338801	-2.63679e-06	7.02784e-06	1
Bacillus Bacillus_mannanilyticus(AB043864)	2.19552e-06	2.19552e-06	0	1	0.338801	-2.63679e-06	7.02784e-06	1
Clostridium_XlVa Herbinix_hemicellulosilytica(NR_136763.1)	2.19552e-06	2.19552e-06	0	1	0.338801	-2.63679e-06	7.02784e-06	1
Gracilimonas Gracilimonas_rosea(KC686334)	2.19552e-06	2.19552e-06	0	1	0.338801	-2.63679e-06	7.02784e-06	1
Parabacteroides Parabacteroides_johnsonii(AB261128)	2.19552e-06	2.19552e-06	0	1	0.338801	-2.63679e-06	7.02784e-06	1
Rhizobium Rhizobium_qilianshanense(NR_132606.1)	2.19552e-06	2.19552e-06	0	1	0.338801	-2.63679e-06	7.02784e-06	1
Sphingomonas Sphingomonas_ginsenosidimutans(HM204925)	2.19552e-06	2.19552e-06	0	1	0.338801	-2.63679e-06	7.02784e-06	1
Bacillus Bacillus_horti(D87035)	2.19552e-06	2.19552e-06	0	1	0.338801	-2.63679e-06	7.02784e-06	1
SR1_genera_incertae_sedis uncultured_bacterium(AB015542)	2.19552e-06	2.19552e-06	0	1	0.338801	-2.63679e-06	7.02784e-06	1
SR1_genera_incertae_sedis uncultured_candidate(AY193200)	2.19552e-06	2.19552e-06	0	1	0.338801	-2.63679e-06	7.02784e-06	1
Desulfovibrio Desulfovibrio_alkalitolerans(AY649785)	2.19552e-06	2.19552e-06	0	1	0.338801	-2.63679e-06	7.02784e-06	1
Chlorophyta Scenedesmus_obliquus(DQ396875)	2.19552e-06	2.19552e-06	0	1	0.338801	-2.63679e-06	7.02784e-06	1
Marvinbryantia Marvinbryantia_formatexigens(AJ505973)	2.19552e-06	2.19552e-06	0	1	0.338801	-2.63679e-06	7.02784e-06	1
Salmonella Salmonella_enterica(AE006468)	0.0257892	0.0257914	2.14758e-06	0.999917	0.338839	-0.0309772	0.0825556	1
Olsenella Olsenella_profusa(AF292374)	-0.00434033	0.000279423	0.00461976	-1.00908	0.339227	-0.0140666	0.00538597	1
Fluviicola Fluviicola_taffensis(JX077130)	-5.62765e-06	2.074e-06	7.70165e-06	-0.995559	0.339468	-1.7969e-05	6.71367e-06	1
Corynebacterium Corynebacterium_macginleyi(AJ439345)	-0.000529985	0	0.000529985	-1.00798	0.339794	-0.0017194	0.000659432	1
Enterobacter Cedecea_lapagei(NR_126319.1)	7.53371e-05	9.14574e-05	1.61203e-05	0.995694	0.340194	-9.06104e-05	0.000241285	1
Dolosigranulum Dolosigranulum_pigrum(X70907)	-0.00129772	0	0.00129772	-1.00531	0.341011	-0.00421787	0.00162243	1
Leptotrichia Leptotrichia_shahii(AY029806)	-0.00137445	0.000185746	0.0015602	-1.00476	0.341047	-0.00446498	0.00171607	1
Armatimonadetes_gp2 uncultured_bacterium(AB183862)	6.08181e-06	8.14438e-06	2.06258e-06	0.985154	0.34166	-7.18861e-06	1.93522e-05	1
Neisseria Neisseria_elongata(JN175349)	-0.00181939	0.000970906	0.0027903	-0.994059	0.341809	-0.00585369	0.00221491	1
Corynebacterium Corynebacterium_accolens(AJ439346)	-0.0023221	3.41651e-06	0.00232552	-1.00219	0.342432	-0.00756355	0.00291935	1
Staphylococcus Staphylococcus_devriesei(FJ389206)	-0.0590093	6.042e-06	0.0590154	-1.00015	0.343369	-0.192478	0.0744594	1
Prevotella Prevotella_disiens(L16483)	-8.21143e-05	4.84273e-06	8.69571e-05	-0.999844	0.343426	-0.000267807	0.000103579	1
Ruminococcus2 Ruminococcus_lactaris(L76602)	-6.91898e-06	0	6.91898e-06	-1	0.343436	-2.25708e-05	8.73284e-06	1
Staphylococcus Staphylococcus_haemolyticus(X66100)	-7.57117e-06	0	7.57117e-06	-1	0.343436	-2.46983e-05	9.55601e-06	1
Thiobacillus Thiobacillus_aquaesulis(U58019)	-1.83722e-06	0	1.83722e-06	-1	0.343436	-5.99331e-06	2.31886e-06	1
Filobacillus Filobacillus_milosensis(AJ238042)	-3.78558e-06	0	3.78558e-06	-1	0.343436	-1.23492e-05	4.778e-06	1
Aerococcus Aerococcus_urinaehominis(AJ278341)	-3.78558e-06	0	3.78558e-06	-1	0.343436	-1.23492e-05	4.778e-06	1
Bacillus Massilibacterium_senegalense(NR_144721.1)	-3.78558e-06	0	3.78558e-06	-1	0.343436	-1.23492e-05	4.778e-06	1
Vulcanibacillus Vulcanibacillus_modesticaldus(AM050346)	-3.78558e-06	0	3.78558e-06	-1	0.343436	-1.23492e-05	4.778e-06	1
Limibacter Limibacter_armeniacum(AB359907)	-1.83722e-06	0	1.83722e-06	-1	0.343436	-5.99331e-06	2.31886e-06	1
Effusibacillus Alicyclobacillus_pohliae(AJ564766)	-3.78558e-06	0	3.78558e-06	-1	0.343436	-1.23492e-05	4.778e-06	1
Paenibacillus Paenibacillus_ihumii(NR_144734.1)	-3.78558e-06	0	3.78558e-06	-1	0.343436	-1.23492e-05	4.778e-06	1
Facklamia Facklamia_miroungae(AJ277381)	-1.83722e-06	0	1.83722e-06	-1	0.343436	-5.99331e-06	2.31886e-06	1
Lactobacillus Lactobacillus_gorillae(AB904716)	-3.78558e-06	0	3.78558e-06	-1	0.343436	-1.23492e-05	4.778e-06	1
Fusobacterium Fusobacterium_russii(M58681)	-1.83722e-06	0	1.83722e-06	-1	0.343436	-5.99331e-06	2.31886e-06	1
Pediococcus Pediococcus_argentinicus(AM709786)	-3.78558e-06	0	3.78558e-06	-1	0.343436	-1.23492e-05	4.778e-06	1
Staphylococcus Staphylococcus_fleurettii(AB233330)	-3.78558e-06	0	3.78558e-06	-1	0.343436	-1.23492e-05	4.778e-06	1
Polaribacter Spongiiferula_fulva(NR_146705.1)	-3.78558e-06	0	3.78558e-06	-1	0.343436	-1.23492e-05	4.778e-06	1
Vampirovibrio Vampirovibrio_chlorellavorus(HM038000)	-1.83722e-06	0	1.83722e-06	-1	0.343436	-5.99331e-06	2.31886e-06	1
Desulfurispora Desulfurispora_thermophila(AY548776)	-1.83722e-06	0	1.83722e-06	-1	0.343436	-5.99331e-06	2.31886e-06	1
Methyloversatilis Methyloversatilis_thermotolerans(KC782839)	-1.83722e-06	0	1.83722e-06	-1	0.343436	-5.99331e-06	2.31886e-06	1
Empedobacter Empedobacter_stercoris(NR_137351.1)	-1.83722e-06	0	1.83722e-06	-1	0.343436	-5.99331e-06	2.31886e-06	1
Massilia Massilia_timonae(U54470)	-1.83722e-06	0	1.83722e-06	-1	0.343436	-5.99331e-06	2.31886e-06	1
Butyricimonas Gabonibacter_massiliensis(NR_146820.1)	-1.83722e-06	0	1.83722e-06	-1	0.343436	-5.99331e-06	2.31886e-06	1
Tepidibacillus Tepidibacillus_fermentans(KC242245)	-3.78558e-06	0	3.78558e-06	-1	0.343436	-1.23492e-05	4.778e-06	1
Thermosipho Thermosipho_affectus(GQ292553)	-1.83722e-06	0	1.83722e-06	-1	0.343436	-5.99331e-06	2.31886e-06	1
Neisseria Neisseria_weaveri(HF558361)	-1.83722e-06	0	1.83722e-06	-1	0.343436	-5.99331e-06	2.31886e-06	1
Macrococcus Macrococcus_bovicus(Y15714)	-3.78558e-06	0	3.78558e-06	-1	0.343436	-1.23492e-05	4.778e-06	1
Rubellimicrobium Rubellimicrobium_roseum(GU109478)	-1.83722e-06	0	1.83722e-06	-1	0.343436	-5.99331e-06	2.31886e-06	1
Pediococcus Pediococcus_acidilactici(AJ305320)	-3.78558e-06	0	3.78558e-06	-1	0.343436	-1.23492e-05	4.778e-06	1
Asteroleplasma Asteroleplasma_anaerobium(M22351)	-0.000387654	0	0.000387654	-1	0.343436	-0.00126459	0.00048928	1
Pyramidobacter Pyramidobacter_piscolens(EU309492)	-0.000244351	0	0.000244351	-1	0.343436	-0.00079711	0.000308409	1
Campylobacter Campylobacter_ureolyticus(L04321)	-0.00026401	0	0.00026401	-1	0.343436	-0.000861242	0.000333222	1
Olsenella Olegusella_massiliensis(NR_146815.1)	-0.000205263	0	0.000205263	-1	0.343436	-0.0006696	0.000259074	1
Staphylococcus Staphylococcus_kloosii(AB009940)	-0.000166566	0	0.000166566	-1	0.343436	-0.000543364	0.000210232	1
Porphyromonas Porphyromonas_asaccharolytica(CP002689)	-8.66283e-05	0	8.66283e-05	-1	0.343436	-0.000282595	0.000109339	1
Actinomyces Actinomyces_turicensis(X78720)	-7.8378e-05	0	7.8378e-05	-1	0.343436	-0.000255681	9.89253e-05	1
Peptostreptococcaceae_incertae_sedis Eubacterium_yurii(GU269551)	-2.5771e-05	0	2.5771e-05	-1	0.343436	-8.4069e-05	3.2527e-05	1
Staphylococcus Staphylococcus_chromogenes(D83360)	-2.64991e-05	0	2.64991e-05	-1	0.343436	-8.64442e-05	3.3446e-05	1
Anaerophaga Anaerophaga_thermohalophila(AJ418048)	-1.61443e-05	0	1.61443e-05	-1	0.343436	-5.26652e-05	2.03766e-05	1
Anaerosalibacter Anaerosalibacter_massiliensis(NR_144694.1)	-1.61443e-05	0	1.61443e-05	-1	0.343436	-5.26652e-05	2.03766e-05	1
Actinotignum Actinobaculum_schaalii(Y12329)	-1.23755e-05	0	1.23755e-05	-1	0.343436	-4.03707e-05	1.56198e-05	1
Lactobacillus Lactobacillus_rhamnosus(D16552)	-1.89279e-05	0	1.89279e-05	-1	0.343436	-6.17459e-05	2.389e-05	1
Dermabacter Dermabacter_hominis(NR_119073.1)	-1.15316e-05	0	1.15316e-05	-1	0.343436	-3.7618e-05	1.45547e-05	1
Paludibacter Paludibacter_propionicigenes(AB078842)	-1.5445e-05	0	1.5445e-05	-1	0.343436	-5.03839e-05	1.9494e-05	1
Lactonifactor Lactonifactor_longoviformis(DQ100449)	-9.22531e-06	0	9.22531e-06	-1	0.343436	-3.00944e-05	1.16438e-05	1
Acholeplasma Acholeplasma_modicum(M23933)	-1.12249e-05	0	1.12249e-05	-1	0.343436	-3.66175e-05	1.41676e-05	1
Pseudokineococcus Pseudokineococcus_lusitanus(FN824365)	-8.41869e-06	0	8.41869e-06	-1	0.343436	-2.74631e-05	1.06257e-05	1
Sedimentibacter Sedimentibacter_saalensis(AJ404680)	-9.26698e-06	0	9.26698e-06	-1	0.343436	-3.02304e-05	1.16964e-05	1
Streptococcus Streptococcus_gallinaceus(AJ307888)	-4.93251e-06	0	4.93251e-06	-1	0.343436	-1.60906e-05	6.2256e-06	1
Corynebacterium Corynebacterium_tuscaniense(AY677186)	-6.44275e-06	0	6.44275e-06	-1	0.343436	-2.10172e-05	8.13176e-06	1
Streptobacillus Streptobacillus_hongkongensis(JQ087389)	-7.10202e-06	0	7.10202e-06	-1	0.343436	-2.31679e-05	8.96387e-06	1
Adlercreutzia Adlercreutzia_equolifaciens(AB306661)	-4.61265e-06	0	4.61265e-06	-1	0.343436	-1.50472e-05	5.82189e-06	1
Nitrosomonas Nitrosomonas_stercoris(NR_146824.1)	-4.61265e-06	0	4.61265e-06	-1	0.343436	-1.50472e-05	5.82189e-06	1
Acholeplasma Acholeplasma_palmae(L33734)	-4.61265e-06	0	4.61265e-06	-1	0.343436	-1.50472e-05	5.82189e-06	1
Peptoniphilus Peptoniphilus_asaccharolyticus(AF542228)	-4.61265e-06	0	4.61265e-06	-1	0.343436	-1.50472e-05	5.82189e-06	1
Chitinophaga Chitinophaga_sp.(KC479802)	-4.61265e-06	0	4.61265e-06	-1	0.343436	-1.50472e-05	5.82189e-06	1
Bacteroides Bacteroides_caecigallinarum(NR_145844.1)	-4.61265e-06	0	4.61265e-06	-1	0.343436	-1.50472e-05	5.82189e-06	1
Lactobacillus Lactobacillus_delbrueckii(CR954253)	-6.17799e-06	0	6.17799e-06	-1	0.343436	-2.01536e-05	7.79759e-06	1
Lachnospiracea_incertae_sedis Eubacterium_uniforme(GU269550)	-4.12516e-06	0	4.12516e-06	-1	0.343436	-1.34569e-05	5.2066e-06	1
Sediminibacterium Sediminibacterium_salmoneum(EF407879)	-4.29516e-06	0	4.29516e-06	-1	0.343436	-1.40115e-05	5.42117e-06	1
Bifidobacterium Bifidobacterium_adolescentis(AP009256)	-5.61246e-06	0	5.61246e-06	-1	0.343436	-1.83087e-05	7.08381e-06	1
Microvirga Microvirga_aerophila(GQ421848)	-7.57777e-06	0	7.57777e-06	-1	0.343436	-2.47199e-05	9.56433e-06	1
Budvicia Budvicia_aquatica(AJ233407)	-4.29516e-06	0	4.29516e-06	-1	0.343436	-1.40115e-05	5.42117e-06	1
Bacteroides Bacteroides_thetaiotaomicron(AE015928)	-4.29516e-06	0	4.29516e-06	-1	0.343436	-1.40115e-05	5.42117e-06	1
Acidovorax Acidovorax_soli(FJ599672)	-7.10202e-06	0	7.10202e-06	-1	0.343436	-2.31679e-05	8.96387e-06	1
Lactobacillus Lactobacillus_sanfranciscensis(X76327)	-7.10202e-06	0	7.10202e-06	-1	0.343436	-2.31679e-05	8.96387e-06	1
Tepidimonas Tepidimonas_fonticaldi(JN713899)	-2.80623e-06	0	2.80623e-06	-1	0.343436	-9.15436e-06	3.5419e-06	1
Faecalicoccus Faecalicoccus_acidiformans(HQ452864)	-2.30633e-06	0	2.30633e-06	-1	0.343436	-7.5236e-06	2.91095e-06	1
Modestobacter Modestobacter_roseus(JQ819258)	-3.08899e-06	0	3.08899e-06	-1	0.343436	-1.00768e-05	3.8988e-06	1
Denitrobacterium Denitrobacterium_detoxificans(U43492)	-2.14758e-06	0	2.14758e-06	-1	0.343436	-7.00575e-06	2.71059e-06	1
Garicola Garicola_koreensis(JX152781)	-1.64417e-06	0	1.64417e-06	-1	0.343436	-5.36354e-06	2.0752e-06	1
Bifidobacterium Bifidobacterium_commune(NR_136422.1)	-3.08899e-06	0	3.08899e-06	-1	0.343436	-1.00768e-05	3.8988e-06	1
Streptococcus Streptococcus_caballi(EF364098)	-1.64417e-06	0	1.64417e-06	-1	0.343436	-5.36354e-06	2.0752e-06	1
Clostridium_XI Clostridium_mangenotii(FR733662)	-1.64417e-06	0	1.64417e-06	-1	0.343436	-5.36354e-06	2.0752e-06	1
Clostridium_XlVa Clostridium_aminovalericum(X73436)	-2.80623e-06	0	2.80623e-06	-1	0.343436	-9.15436e-06	3.5419e-06	1
Enterococcus Enterococcus_casseliflavus(AF039903)	-3.08899e-06	0	3.08899e-06	-1	0.343436	-1.00768e-05	3.8988e-06	1
Thermoanaerobacter Thermoanaerobacter_brockii(L09165)	-2.30633e-06	0	2.30633e-06	-1	0.343436	-7.5236e-06	2.91095e-06	1
Anaerosphaera Anaerosphaera_aminiphila(AB298735)	-2.30633e-06	0	2.30633e-06	-1	0.343436	-7.5236e-06	2.91095e-06	1
Nitrosococcus Nitrosococcus_halophilus(NR_074790.1)	-2.14758e-06	0	2.14758e-06	-1	0.343436	-7.00575e-06	2.71059e-06	1
Paenibacillus Paenibacillus_thermoaerophilus(AB738878)	-2.30633e-06	0	2.30633e-06	-1	0.343436	-7.5236e-06	2.91095e-06	1
Anaerobacter Anaerobacter_polyendosporus(Y18189)	-2.30633e-06	0	2.30633e-06	-1	0.343436	-7.5236e-06	2.91095e-06	1
Roseomonas Dankookia_rubra(NR_146664.1)	-2.30633e-06	0	2.30633e-06	-1	0.343436	-7.5236e-06	2.91095e-06	1
Dietzia Dietzia_cercidiphylli(EU375846)	-2.80623e-06	0	2.80623e-06	-1	0.343436	-9.15436e-06	3.5419e-06	1
Streptomyces Streptomyces_prasinopilosus(AB249968)	-3.08899e-06	0	3.08899e-06	-1	0.343436	-1.00768e-05	3.8988e-06	1
Natranaerovirga Natranaerovirga_hydrolytica(GQ863487)	-2.30633e-06	0	2.30633e-06	-1	0.343436	-7.5236e-06	2.91095e-06	1
Duganella Duganella_zoogloeoides(D14256)	-2.30633e-06	0	2.30633e-06	-1	0.343436	-7.5236e-06	2.91095e-06	1
Weissella Weissella_diestrammenae(JQ646523)	-1.64417e-06	0	1.64417e-06	-1	0.343436	-5.36354e-06	2.0752e-06	1
Actinospica Actinospica_acidiphila(AJ865861)	-2.30633e-06	0	2.30633e-06	-1	0.343436	-7.5236e-06	2.91095e-06	1
Peptoniphilus Peptoniphilus_coxii(GU938836)	-2.30633e-06	0	2.30633e-06	-1	0.343436	-7.5236e-06	2.91095e-06	1
Ethanoligenens Ethanoligenens_harbinense(AY295777)	-3.08899e-06	0	3.08899e-06	-1	0.343436	-1.00768e-05	3.8988e-06	1
Lactobacillus Lactobacillus_hokkaidonensis(AB721549)	-3.08899e-06	0	3.08899e-06	-1	0.343436	-1.00768e-05	3.8988e-06	1
Anaerovibrio Anaerovibrio_lipolyticus(AB034191)	-2.14758e-06	0	2.14758e-06	-1	0.343436	-7.00575e-06	2.71059e-06	1
Geothrix Geothrix_fermentans(U41563)	-3.78888e-06	0	3.78888e-06	-1	0.343436	-1.23599e-05	4.78217e-06	1
Lactobacillus Lactobacillus_kimchicus(EU678893)	-3.08899e-06	0	3.08899e-06	-1	0.343436	-1.00768e-05	3.8988e-06	1
Acetitomaculum Acetitomaculum_ruminis(M59083)	-2.30633e-06	0	2.30633e-06	-1	0.343436	-7.5236e-06	2.91095e-06	1
Lactobacillus Lactobacillus_sp.(KJ078643)	-3.08899e-06	0	3.08899e-06	-1	0.343436	-1.00768e-05	3.8988e-06	1
Alkalibacterium Alkalibacterium_kapii(AB294171)	-3.55101e-06	0	3.55101e-06	-1	0.343436	-1.1584e-05	4.48193e-06	1
Oxalicibacterium Oxalicibacterium_faecigallinarum(AB469788)	-2.80623e-06	0	2.80623e-06	-1	0.343436	-9.15436e-06	3.5419e-06	1
Citrobacter Citrobacter_murliniae(AF025369)	-2.80623e-06	0	2.80623e-06	-1	0.343436	-9.15436e-06	3.5419e-06	1
Brevibacterium Brevibacterium_casei(AJ251418)	-2.30633e-06	0	2.30633e-06	-1	0.343436	-7.5236e-06	2.91095e-06	1
Clostridium_III Clostridium_caenicola(NR_126170.1)	-2.80623e-06	0	2.80623e-06	-1	0.343436	-9.15436e-06	3.5419e-06	1
Ureibacillus Ureibacillus_sp.(JX274433)	-2.80623e-06	0	2.80623e-06	-1	0.343436	-9.15436e-06	3.5419e-06	1
Clostridium_sensu_stricto Clostridium_algidicarnis(AF127023)	-2.30633e-06	0	2.30633e-06	-1	0.343436	-7.5236e-06	2.91095e-06	1
Thermoanaerobacter Thermoanaerobacter_sulfurigignens(AF234164)	-3.55101e-06	0	3.55101e-06	-1	0.343436	-1.1584e-05	4.48193e-06	1
Comamonas Comamonas_jiangduensis(JQ941713)	-2.14758e-06	0	2.14758e-06	-1	0.343436	-7.00575e-06	2.71059e-06	1
Spongiispira Spongiispira_norvegica(AM117931)	-2.30633e-06	0	2.30633e-06	-1	0.343436	-7.5236e-06	2.91095e-06	1
Parapedobacter Parapedobacter_soli(EF151805)	-2.30633e-06	0	2.30633e-06	-1	0.343436	-7.5236e-06	2.91095e-06	1
Enterococcus Enterococcus_thailandicus(EF197994)	-3.08899e-06	0	3.08899e-06	-1	0.343436	-1.00768e-05	3.8988e-06	1
Streptomyces Streptomyces_phytohabitans(JQ345722)	-2.80623e-06	0	2.80623e-06	-1	0.343436	-9.15436e-06	3.5419e-06	1
Schleiferia Schleiferia_thermophila(HQ172900)	-2.80623e-06	0	2.80623e-06	-1	0.343436	-9.15436e-06	3.5419e-06	1
Acinetobacter Acinetobacter_albensis(NR_145641.1)	-2.30633e-06	0	2.30633e-06	-1	0.343436	-7.5236e-06	2.91095e-06	1
Lactobacillus Lactobacillus_tucceti(AJ576006)	-2.80623e-06	0	2.80623e-06	-1	0.343436	-9.15436e-06	3.5419e-06	1
Sinomonas Arthrobacter_echigonensis(AB248531)	-3.08899e-06	0	3.08899e-06	-1	0.343436	-1.00768e-05	3.8988e-06	1
Desulfonatronospira Desulfohalophilus_alkaliarsenatis(NR_132701.1)	-2.30633e-06	0	2.30633e-06	-1	0.343436	-7.5236e-06	2.91095e-06	1
Parvibacter Parvibacter_caecicola(GQ456228)	-2.30633e-06	0	2.30633e-06	-1	0.343436	-7.5236e-06	2.91095e-06	1
Pyramidobacter Rarimicrobium_hominis(NR_145666.1)	-2.14758e-06	0	2.14758e-06	-1	0.343436	-7.00575e-06	2.71059e-06	1
Actinomyces Actinomyces_hordeovulneris(X82448)	-2.80623e-06	0	2.80623e-06	-1	0.343436	-9.15436e-06	3.5419e-06	1
Lysobacter Lysobacter_ruishenii(GU086401)	-3.08899e-06	0	3.08899e-06	-1	0.343436	-1.00768e-05	3.8988e-06	1
Mycoplasma Mycoplasma_orale(AY796060)	-3.78888e-06	0	3.78888e-06	-1	0.343436	-1.23599e-05	4.78217e-06	1
Opitutus Lacunisphaera_parvula(NR_146378.1)	-3.55101e-06	0	3.55101e-06	-1	0.343436	-1.1584e-05	4.48193e-06	1
Porphyromonas Porphyromonas_bennonis(EU414673)	-2.30633e-06	0	2.30633e-06	-1	0.343436	-7.5236e-06	2.91095e-06	1
Psychrobacter Psychrobacter_sp.(KM486054)	-2.80623e-06	0	2.80623e-06	-1	0.343436	-9.15436e-06	3.5419e-06	1
Bacteroides Bacteroides_salanitronis(AB253731)	-2.14758e-06	0	2.14758e-06	-1	0.343436	-7.00575e-06	2.71059e-06	1
Simplicispira Simplicispira_piscis(NR_145892.1)	-2.14758e-06	0	2.14758e-06	-1	0.343436	-7.00575e-06	2.71059e-06	1
Gp6 uncultured_Acidobacteria(EF457329)	-3.78888e-06	0	3.78888e-06	-1	0.343436	-1.23599e-05	4.78217e-06	1
Chryseobacterium Chryseobacterium_chaponense(GU345045)	-2.80623e-06	0	2.80623e-06	-1	0.343436	-9.15436e-06	3.5419e-06	1
Cellulomonas Cellulomonas_phragmiteti(AM902253)	-2.80623e-06	0	2.80623e-06	-1	0.343436	-9.15436e-06	3.5419e-06	1
Bacteroides Bacteroides_faecis(GQ496624)	-1.64417e-06	0	1.64417e-06	-1	0.343436	-5.36354e-06	2.0752e-06	1
Lactobacillus Lactobacillus_hominis(FR681902)	-3.08899e-06	0	3.08899e-06	-1	0.343436	-1.00768e-05	3.8988e-06	1
Parapedobacter Parapedobacter_pyrenivorans(KC684529)	-2.14758e-06	0	2.14758e-06	-1	0.343436	-7.00575e-06	2.71059e-06	1
Curvibacter Curvibacter_fontanus(AB120963)	-3.55101e-06	0	3.55101e-06	-1	0.343436	-1.1584e-05	4.48193e-06	1
Spirilliplanes Spirilliplanes_yamanashiensis(D63912)	-1.64417e-06	0	1.64417e-06	-1	0.343436	-5.36354e-06	2.0752e-06	1
Mariniradius Aquiflexum_sp.(FR687202)	-2.14758e-06	0	2.14758e-06	-1	0.343436	-7.00575e-06	2.71059e-06	1
Clostridium_sensu_stricto Clostridium_ljungdahlii(FR733688)	-2.14758e-06	0	2.14758e-06	-1	0.343436	-7.00575e-06	2.71059e-06	1
Vitreoscilla Hydromonas_duriensis(NR_145650.1)	-3.78888e-06	0	3.78888e-06	-1	0.343436	-1.23599e-05	4.78217e-06	1
Cetobacterium Cetobacterium_somerae(AJ438155)	-2.14758e-06	0	2.14758e-06	-1	0.343436	-7.00575e-06	2.71059e-06	1
Clostridium_XI Clostridium_difficile(AB075770)	-2.06258e-06	0	2.06258e-06	-1	0.343436	-6.72846e-06	2.6033e-06	1
Turicella Turicella_otitidis(X73976)	-2.14758e-06	0	2.14758e-06	-1	0.343436	-7.00575e-06	2.71059e-06	1
Chryseobacterium Chryseobacterium_taichungense(AJ843132)	-3.55101e-06	0	3.55101e-06	-1	0.343436	-1.1584e-05	4.48193e-06	1
Janthinobacterium Janthinobacterium_agaricidamnosum(Y08845)	-2.14758e-06	0	2.14758e-06	-1	0.343436	-7.00575e-06	2.71059e-06	1
Thermicanus Thermicanus_aegyptius(AJ242495)	-2.06258e-06	0	2.06258e-06	-1	0.343436	-6.72846e-06	2.6033e-06	1
Streptococcus Streptococcus_porcorum(FN643224)	-2.06258e-06	0	2.06258e-06	-1	0.343436	-6.72846e-06	2.6033e-06	1
Spartobacteria_genera_incertae_sedis Chthoniobacter_flavus(AY388649)	-2.06258e-06	0	2.06258e-06	-1	0.343436	-6.72846e-06	2.6033e-06	1
Ilyobacter Ilyobacter_insuetus(AJ307980)	-3.55101e-06	0	3.55101e-06	-1	0.343436	-1.1584e-05	4.48193e-06	1
Mycoplasma Mycoplasma_falconis(AF125591)	-3.55101e-06	0	3.55101e-06	-1	0.343436	-1.1584e-05	4.48193e-06	1
Leptobacterium Leptobacterium_flavescens(AB362212)	-1.64417e-06	0	1.64417e-06	-1	0.343436	-5.36354e-06	2.0752e-06	1
Sulfurimonas Sulfurimonas_denitrificans(CP000153)	-2.14758e-06	0	2.14758e-06	-1	0.343436	-7.00575e-06	2.71059e-06	1
Nonomuraea Nonomuraea_aegyptia(NR_115939.1)	-1.64417e-06	0	1.64417e-06	-1	0.343436	-5.36354e-06	2.0752e-06	1
Phenylobacterium Phenylobacterium_haematophilum(AJ244650)	-2.14758e-06	0	2.14758e-06	-1	0.343436	-7.00575e-06	2.71059e-06	1
Lactobacillus Lactobacillus_sp.(HF679038)	-2.14758e-06	0	2.14758e-06	-1	0.343436	-7.00575e-06	2.71059e-06	1
Chryseobacterium Chryseobacterium_antarcticum(AY553293)	-2.14758e-06	0	2.14758e-06	-1	0.343436	-7.00575e-06	2.71059e-06	1
Spirochaeta Spirochaeta_litoralis(FR733665)	-2.14758e-06	0	2.14758e-06	-1	0.343436	-7.00575e-06	2.71059e-06	1
Brevibacterium Brevibacterium_permense(AY243343)	-2.06258e-06	0	2.06258e-06	-1	0.343436	-6.72846e-06	2.6033e-06	1
Kingella Kingella_kingae(AY551999)	-3.55101e-06	0	3.55101e-06	-1	0.343436	-1.1584e-05	4.48193e-06	1
Proteus Proteus_penneri(DQ885258)	-1.64417e-06	0	1.64417e-06	-1	0.343436	-5.36354e-06	2.0752e-06	1
Anaerococcus Anaerococcus_nagyae(NR_146835.1)	-2.14758e-06	0	2.14758e-06	-1	0.343436	-7.00575e-06	2.71059e-06	1
Thermoactinomyces Thermoactinomyces_daqus(KF590624)	-1.64417e-06	0	1.64417e-06	-1	0.343436	-5.36354e-06	2.0752e-06	1
Lactobacillus Lactobacillus_similis(AB282889)	-2.14758e-06	0	2.14758e-06	-1	0.343436	-7.00575e-06	2.71059e-06	1
Alkalibaculum Alkalibaculum_bacchi(FJ438469)	-2.06258e-06	0	2.06258e-06	-1	0.343436	-6.72846e-06	2.6033e-06	1
Alkaliphilus Alkaliphilus_oremlandii(DQ250645)	-2.30633e-06	0	2.30633e-06	-1	0.343436	-7.5236e-06	2.91095e-06	1
Providencia Providencia_alcalifaciens(AJ301684)	-2.80623e-06	0	2.80623e-06	-1	0.343436	-9.15436e-06	3.5419e-06	1
Massilia Massilia_aurea(AM231588)	-2.30633e-06	0	2.30633e-06	-1	0.343436	-7.5236e-06	2.91095e-06	1
Pseudomonas Pseudomonas_balearica(U26418)	-2.30633e-06	0	2.30633e-06	-1	0.343436	-7.5236e-06	2.91095e-06	1
Morganella Morganella_morganii(DQ358146)	-3.08899e-06	0	3.08899e-06	-1	0.343436	-1.00768e-05	3.8988e-06	1
Candidatus_Endomicrobium Endomicrobium_pyrsonymphae(AY512589)	-2.30633e-06	0	2.30633e-06	-1	0.343436	-7.5236e-06	2.91095e-06	1
Corynebacterium Corynebacterium_glucuronolyticum(X86688)	-3.55101e-06	0	3.55101e-06	-1	0.343436	-1.1584e-05	4.48193e-06	1
Pullulanibacillus Scopulibacillus_darangshiensis(NR_115059.1)	-2.30633e-06	0	2.30633e-06	-1	0.343436	-7.5236e-06	2.91095e-06	1
Dietzia Dietzia_psychralcaliphila(AB049630)	-3.08899e-06	0	3.08899e-06	-1	0.343436	-1.00768e-05	3.8988e-06	1
Actinomyces Actinomyces_vaccimaxillae(AJ427451)	-2.30633e-06	0	2.30633e-06	-1	0.343436	-7.5236e-06	2.91095e-06	1
Bacteroides Bacteroides_faecichinchillae(AB574480)	-2.80623e-06	0	2.80623e-06	-1	0.343436	-9.15436e-06	3.5419e-06	1
Sulfuricurvum Sulfuricurvum_kujiense(CP002355)	-2.30633e-06	0	2.30633e-06	-1	0.343436	-7.5236e-06	2.91095e-06	1
Bacteroides Bacteroides_coprophilus(AB260026)	-2.30633e-06	0	2.30633e-06	-1	0.343436	-7.5236e-06	2.91095e-06	1
Fusibacter Fusibacter_sp.(KJ420408)	-2.30633e-06	0	2.30633e-06	-1	0.343436	-7.5236e-06	2.91095e-06	1
Micromonospora Micromonospora_vulcania(NR_146014.1)	-1.64417e-06	0	1.64417e-06	-1	0.343436	-5.36354e-06	2.0752e-06	1
Lactobacillus Lactobacillus_hamsteri(AJ306298)	-3.08899e-06	0	3.08899e-06	-1	0.343436	-1.00768e-05	3.8988e-06	1
Cruoricaptor Cruoricaptor_ignavus(HE614680)	-2.80623e-06	0	2.80623e-06	-1	0.343436	-9.15436e-06	3.5419e-06	1
Cellulophaga Cellulophaga_pacifica(AB100840)	-3.55101e-06	0	3.55101e-06	-1	0.343436	-1.1584e-05	4.48193e-06	1
Pasteurella Pasteurella_langaaensis(AY362922)	-2.06258e-06	0	2.06258e-06	-1	0.343436	-6.72846e-06	2.6033e-06	1
Arthrobacter Arthrobacter_protophormiae(X80745)	-2.14758e-06	0	2.14758e-06	-1	0.343436	-7.00575e-06	2.71059e-06	1
Amycolatopsis Amycolatopsis_sulphurea(AJ293756)	-2.06258e-06	0	2.06258e-06	-1	0.343436	-6.72846e-06	2.6033e-06	1
Gp5 uncultured_soil(AY493919)	-2.06258e-06	0	2.06258e-06	-1	0.343436	-6.72846e-06	2.6033e-06	1
Actinoplanes Actinoplanes_philippinensis(U58525)	-2.06258e-06	0	2.06258e-06	-1	0.343436	-6.72846e-06	2.6033e-06	1
Chlorophyta Ostreococcus_tauri(CR954199)	-3.78888e-06	0	3.78888e-06	-1	0.343436	-1.23599e-05	4.78217e-06	1
Blautia Blautia_producta(NR_115507.1)	-2.14758e-06	0	2.14758e-06	-1	0.343436	-7.00575e-06	2.71059e-06	1
Cnuella Filobacterium_rodentium(NR_147732.1)	-2.14758e-06	0	2.14758e-06	-1	0.343436	-7.00575e-06	2.71059e-06	1
Seleniivibrio Deferribacteraceae_bacterium(JN107635)	-2.14758e-06	0	2.14758e-06	-1	0.343436	-7.00575e-06	2.71059e-06	1
Arcobacter Arcobacter_trophiarum(FN650333)	-3.08899e-06	0	3.08899e-06	-1	0.343436	-1.00768e-05	3.8988e-06	1
Gp15 uncultured_Acidobacteria(EF457466)	-3.78888e-06	0	3.78888e-06	-1	0.343436	-1.23599e-05	4.78217e-06	1
Nocardioides Nocardioides_salsibiostraticola(KC152461)	-2.06258e-06	0	2.06258e-06	-1	0.343436	-6.72846e-06	2.6033e-06	1
Caminicella Caminicella_sporogenes(AJ320233)	-3.78888e-06	0	3.78888e-06	-1	0.343436	-1.23599e-05	4.78217e-06	1
Herminiimonas Herminiimonas_contaminans(HE610501)	-3.08899e-06	0	3.08899e-06	-1	0.343436	-1.00768e-05	3.8988e-06	1
Erysipelotrichaceae_incertae_sedis Breznakia_pachnodae(NR_146687.1)	-2.30633e-06	0	2.30633e-06	-1	0.343436	-7.5236e-06	2.91095e-06	1
Ruminococcus Ruminococcus_gauvreauii(EF529620)	-2.30633e-06	0	2.30633e-06	-1	0.343436	-7.5236e-06	2.91095e-06	1
Ezakiella Ezakiella_peruensis(KJ469554)	-2.30633e-06	0	2.30633e-06	-1	0.343436	-7.5236e-06	2.91095e-06	1
Corynebacterium Corynebacterium_flavescens(X84441)	-2.30633e-06	0	2.30633e-06	-1	0.343436	-7.5236e-06	2.91095e-06	1
Lachnospiracea_incertae_sedis Eubacterium_cellulosolvens(X71860)	-2.30633e-06	0	2.30633e-06	-1	0.343436	-7.5236e-06	2.91095e-06	1
Mycoplasma Mycoplasma_feliminutum(U16758)	-2.30633e-06	0	2.30633e-06	-1	0.343436	-7.5236e-06	2.91095e-06	1
Brachybacterium Brachybacterium_saurashtrense(EU937750)	-2.30633e-06	0	2.30633e-06	-1	0.343436	-7.5236e-06	2.91095e-06	1
Selenomonas Selenomonas_noxia(AF287799)	0.000413264	0.000746935	0.000333672	0.978628	0.34349	-0.000487879	0.00131441	1
Jeotgalicoccus Aliicoccus_persicus(NR_109131.1)	-0.000423279	2.76873e-06	0.000426048	-0.998841	0.343965	-0.0013819	0.000535343	1
Actinomyces Actinomyces_israelii(X82450)	0.000121644	0.000172558	5.09146e-05	0.983037	0.345176	-0.000148254	0.000391542	1
Rhizobium Rhizobium_kunmingense(NR_132597.1)	0.00015322	0.000155367	2.14758e-06	0.986083	0.345278	-0.000188758	0.000495197	1
Gardnerella Gardnerella_vaginalis(M58744)	-0.000276634	6.21663e-06	0.000282851	-0.99261	0.346827	-0.000907051	0.000353782	1
Parascardovia Parascardovia_denticolens(D89331)	-0.00219296	4.37614e-05	0.00223672	-0.99113	0.347511	-0.00719792	0.002812	1
Prevotella Prevotella_buccalis(L16476)	-0.000497995	1.25071e-05	0.000510502	-0.990974	0.347581	-0.00163473	0.000638738	1
Bavariicoccus Bavariicoccus_seileri(FM177901)	4.15371e-05	4.73886e-05	5.85146e-06	0.979352	0.348073	-5.16019e-05	0.000134676	1
Streptococcus Streptococcus_minor(AY232832)	1.39556e-05	1.62619e-05	2.30633e-06	0.977339	0.348366	-1.72795e-05	4.51907e-05	1
Helcococcus Helcococcus_ovis(Y16279)	0.000240791	0.000246417	5.62611e-06	0.977038	0.349538	-0.000301607	0.000783189	1
Veillonella Veillonella_magna(EU096495)	1.43891e-05	1.97773e-05	5.38823e-06	0.970816	0.349998	-1.77517e-05	4.653e-05	1
Sphingobacterium Sphingobacterium_multivorum(AB100738)	0.000164616	0.000173034	8.41869e-06	0.975385	0.35023	-0.00020662	0.000535851	1
Bacteroides Bacteroides_helcogenes(AB200227)	1.25852e-05	1.48916e-05	2.30633e-06	0.967874	0.352671	-1.58235e-05	4.0994e-05	1
Treponema Treponema_amylovorum(Y09959)	-0.000362177	0.00020514	0.000567317	-0.960385	0.354944	-0.0011796	0.000455242	1
Eubacterium Aminicella_lysinilytica(NR_134694.1)	-5.14437e-06	2.19552e-06	7.33989e-06	-0.958667	0.355808	-1.6778e-05	6.48926e-06	1
Thalassospira Thalassospira_xiamenensis(AY189753)	4.6416e-05	4.82532e-05	1.83722e-06	0.961229	0.357032	-5.98281e-05	0.00015266	1
Stenotrophomonas Stenotrophomonas_terrae(AM403589)	-7.40379e-06	4.148e-06	1.15518e-05	-0.948889	0.357222	-2.39864e-05	9.17885e-06	1
Achromobacter Achromobacter_spanius(AY170848)	5.02238e-05	8.31981e-05	3.29743e-05	0.954037	0.358065	-6.39104e-05	0.000164358	1
Atopobium Atopobium_vaginae(Y17195)	-7.82136e-05	2.50785e-06	8.07214e-05	-0.968465	0.358069	-0.000260853	0.000104425	1
Actinomyces Actinomyces_canis(AJ243891)	1.65712e-05	3.05093e-05	1.3938e-05	0.944357	0.359105	-2.06444e-05	5.37868e-05	1
Soehngenia Soehngenia_saccharolytica(AY353956)	5.55243e-06	7.38965e-06	1.83722e-06	0.947222	0.360377	-7.07908e-06	1.81839e-05	1
Prevotella Prevotella_paludivivens(AB078827)	-0.000157399	0.000174159	0.000331558	-0.938101	0.360569	-0.000509816	0.000195018	1
Allofustis Allofustis_seminis(AJ410303)	4.59469e-05	4.82532e-05	2.30633e-06	0.951118	0.361885	-6.032e-05	0.000152214	1
Selenomonas Selenomonas_flueggei(AF287803)	-6.69463e-06	4.27526e-06	1.09699e-05	-0.934617	0.362801	-2.1783e-05	8.39371e-06	1
Lactobacillus Lactobacillus_curvatus(AM113777)	4.02253e-05	4.23729e-05	2.14758e-06	0.9481	0.363341	-5.30983e-05	0.000133549	1
Octadecabacter Octadecabacter_temperatus(NR_135900.1)	4.02253e-05	4.23729e-05	2.14758e-06	0.9481	0.363341	-5.30983e-05	0.000133549	1
Bacillus Bacillus_coahuilensis(EF014452)	-7.52323e-06	2.19552e-06	9.71875e-06	-0.946773	0.365053	-2.51168e-05	1.00704e-05	1
Vagococcus Vagococcus_acidifermentans(FJ211190)	-7.17442e-05	1.05626e-05	8.23068e-05	-0.952173	0.365573	-0.000241865	9.83762e-05	1
Anaeroglobus Anaeroglobus_geminatus(AF338413)	-0.00326762	0.000287346	0.00355496	-0.952086	0.365824	-0.0110267	0.00449152	1
Mycobacterium Mycobacterium_senuense(DQ536408)	-6.8277e-06	3.13587e-06	9.96357e-06	-0.942501	0.366229	-2.27774e-05	9.12195e-06	1
Anaerosphaera Fenollaria_massiliensis(NR_133038.1)	-7.89997e-05	4.028e-06	8.30277e-05	-0.950368	0.366634	-0.000266908	0.000108909	1
Sphingobacterium Sphingobacterium_siyangense(EU046272)	0.000158917	0.000168886	9.96974e-06	0.940317	0.367191	-0.000212932	0.000530765	1
Tetragenococcus Tetragenococcus_koreensis(AY690334)	3.21515e-05	4.79721e-05	1.58206e-05	0.930477	0.368423	-4.21984e-05	0.000106501	1
Megasphaera Megasphaera_paucivorans(DQ223730)	7.24403e-05	0.000117395	4.49545e-05	0.929709	0.368822	-9.52303e-05	0.000240111	1
Soonwooa Soonwooa_buanensis(FJ713810)	5.00134e-05	5.56363e-05	5.62281e-06	0.935925	0.369183	-6.74404e-05	0.000167467	1
Proteiniphilum Proteiniphilum_acetatigenes(AY742226)	4.0199e-05	4.30052e-05	2.80623e-06	0.932763	0.370799	-5.45586e-05	0.000134957	1
Paraprevotella Paraprevotella_clara(AB331896)	1.22801e-05	2.2536e-05	1.02559e-05	0.915736	0.370853	-1.57158e-05	4.02761e-05	1
Prevotella Prevotella_buccae(L16477)	-0.000276954	0.000119337	0.000396291	-0.937628	0.371385	-0.000938668	0.00038476	1
Leptotrichia Leptotrichia_wadei(AY029802)	0.00239736	0.00543956	0.0030422	0.913624	0.371858	-0.00307819	0.00787291	1
Clostridium_XlVa Clostridium_aldenense(DQ279736)	5.5086e-06	7.57118e-06	2.06258e-06	0.920322	0.373149	-7.34151e-06	1.83587e-05	1
Streptococcus Streptococcus_intermedius(AF104671)	-0.0098424	0.00311475	0.0129572	-0.933351	0.37477	-0.0336621	0.0139772	1
Actinomyces Actinomyces_hongkongensis(AF433168)	8.6027e-06	1.45392e-05	5.93647e-06	0.911447	0.375776	-1.1429e-05	2.86344e-05	1
Pseudorhodobacter Pseudorhodobacter_ferrugineus(D88522)	2.6101e-05	2.82486e-05	2.14758e-06	0.921317	0.376428	-3.61664e-05	8.83684e-05	1
Corynebacterium Corynebacterium_ureicelerivorans(AM397636)	1.98584e-05	2.15026e-05	1.64417e-06	0.920848	0.37666	-2.75398e-05	6.72567e-05	1
Ruminococcus Ruminococcus_callidus(L76596)	4.44643e-05	4.82532e-05	3.78888e-06	0.918652	0.377747	-6.19092e-05	0.000150838	1
Kingella Kingella_oralis(L06164)	0.000211273	0.000396078	0.000184805	0.90285	0.378281	-0.000279616	0.000702162	1
Zobellella Zobellella_denitrificans(DQ195675)	2.2064e-05	2.41266e-05	2.06258e-06	0.911187	0.381456	-3.11385e-05	7.52666e-05	1
Prevotella Prevotella_scopos(FJ545434)	0.000734638	0.00158071	0.000846073	0.902111	0.382833	-0.00101831	0.00248758	1
Alicyclobacillus Alicyclobacillus_ferrooxydans(EU137838)	5.79275e-06	8.88174e-06	3.08899e-06	0.895513	0.383255	-7.87488e-06	1.94604e-05	1
Hydrogenoanaerobacterium Hydrogenoanaerobacterium_saccharovorans(EU158190)	4.39581e-05	4.82532e-05	4.29516e-06	0.907399	0.383347	-6.24641e-05	0.00015038	1
Gp10 uncultured_soil(AY289397)	-4.28324e-06	2.074e-06	6.35724e-06	-0.901552	0.383522	-1.45359e-05	5.96942e-06	1
Bizionia Bizionia_arctica(NR_137224.1)	-4.92163e-06	2.41826e-06	7.33989e-06	-0.901219	0.383526	-1.66944e-05	6.85113e-06	1
Bacteroides Bacteroides_oleiciplenus(AB490803)	0.000114371	0.000200765	8.63938e-05	0.901526	0.383942	-0.000160109	0.000388852	1
Pedobacter Pedobacter_bauzanensis(GQ161990)	3.01272e-05	4.26239e-05	1.24967e-05	0.902058	0.385416	-4.29405e-05	0.000103195	1
Desulfovibrio Desulfovibrio_intestinalis(Y12254)	-1.15948e-05	9.52365e-06	2.11185e-05	-0.894192	0.385656	-3.92873e-05	1.60977e-05	1
Brenneria Brenneria_alni(NR_114705.1)	2.18203e-05	2.41266e-05	2.30633e-06	0.900303	0.386906	-3.14077e-05	7.50482e-05	1
Verminephrobacter Verminephrobacter_aporrectodeae(FJ214186)	4.33775e-05	5.03272e-05	6.94978e-06	0.899119	0.387638	-6.26637e-05	0.000149419	1
Prevotella Prevotella_timonensis(DQ518919)	-5.44391e-05	5.37565e-06	5.98148e-05	-0.906475	0.387944	-0.000189966	8.10879e-05	1
Anaerovorax Eubacterium_saphenum(NR_026031.1)	-0.00115146	0.000169037	0.0013205	-0.902934	0.389593	-0.00402679	0.00172387	1
Barnesiella Muribaculum_intestinale(NR_144616.1)	-1.10252e-05	7.90776e-06	1.8933e-05	-0.889086	0.392447	-3.82229e-05	1.61725e-05	1
Haemophilus Haemophilus_haemolyticus(JN175335)	0.0024343	0.00278484	0.000350543	0.889374	0.39253	-0.00357789	0.00844649	1
Clavibacter Clavibacter_michiganensis(AM849034)	-4.68623e-06	2.074e-06	6.76023e-06	-0.885792	0.392806	-1.61886e-05	6.81611e-06	1
Bacillus Bacillus_chungangensis(FJ514932)	-4.3874e-05	2.53768e-05	6.92508e-05	-0.892377	0.394112	-0.000154119	6.63707e-05	1
Treponema Treponema_lecithinolyticum(X87139)	0.000334278	0.000539344	0.000205066	0.876401	0.396626	-0.00048924	0.0011578	1
Lactococcus Lactococcus_fujiensis(AB485959)	-6.55871e-06	2.50785e-06	9.06656e-06	-0.880609	0.396876	-2.28989e-05	9.78151e-06	1
Rhodoferax Rhodoferax_ferrireducens(CP000267)	-9.96865e-05	1.2384e-05	0.000112071	-0.885705	0.398444	-0.000353639	0.000154266	1
Gemella Gemella_palaticanis(Y17280)	-0.000167202	0.000210968	0.00037817	-0.863089	0.399622	-0.00057467	0.000240267	1
Wohlfahrtiimonas Wohlfahrtiimonas_chitiniclastica(AM397063)	-1.646e-05	2.074e-06	1.8534e-05	-0.882589	0.399871	-5.84916e-05	2.55717e-05	1
Prevotella Prevotella_nigrescens(X73963)	-0.00395105	0.000867886	0.00481894	-0.880018	0.401358	-0.0140813	0.00617917	1
Fusobacterium Fusobacterium_periodonticum(NR_117292.1)	-0.000160021	0.000201296	0.000361317	-0.861494	0.401501	-0.000553299	0.000233258	1
Plesiocystis Plesiocystis_pacifica(AB083432)	-4.22219e-05	1.28779e-05	5.50998e-05	-0.874658	0.402508	-0.000149948	6.55037e-05	1
Caldanaerobacter Caldanaerobacter_subterraneus(AF195797)	1.25873e-05	1.61383e-05	3.55101e-06	0.866566	0.402661	-1.89531e-05	4.41277e-05	1
Elusimicrobium Elusimicrobium_minutum(AM490846)	-7.42045e-06	9.98243e-07	8.41869e-06	-0.875294	0.403562	-2.65185e-05	1.16776e-05	1
Shinella Shinella_daejeonensis(GQ241319)	2.71821e-05	4.51505e-05	1.79684e-05	0.856176	0.405264	-4.04404e-05	9.48046e-05	1
Streptococcus Streptococcus_mutans(AY188348)	0.000394163	0.000820171	0.000426008	0.850574	0.406613	-0.000582176	0.0013705	1
Corynebacterium Corynebacterium_capitovis(AJ297402)	4.9049e-06	7.21122e-06	2.30633e-06	0.850048	0.408731	-7.39951e-06	1.72093e-05	1
Prevotella Prevotella_shahii(AB108825)	-0.000558229	0.000514392	0.00107262	-0.855247	0.409327	-0.00198191	0.00086545	1
Saccharibacteria_genera_incertae_sedis uncultured_bacterium(AF268998)	0.000755198	0.000915458	0.00016026	0.84723	0.414318	-0.00119857	0.00270897	1
Mycoplasma Mycoplasma_faucium(AF125590)	0.000142375	0.000264349	0.000121973	0.83968	0.415293	-0.000221527	0.000506278	1
Haemophilus Haemophilus_aegyptius(AY362905)	-0.000327543	0.000179532	0.000507075	-0.843455	0.418381	-0.00119091	0.000535827	1
Filifactor Filifactor_villosus(AF537211)	2.02561e-05	2.51249e-05	4.86881e-06	0.834244	0.421265	-3.29515e-05	7.34636e-05	1
Haemophilus Haemophilus_haemoglobinophilus(AY362907)	-1.3726e-05	2.41826e-06	1.61443e-05	-0.840829	0.421307	-5.04136e-05	2.29616e-05	1
Stenoxybacter Stenoxybacter_acetivorans(EF212897)	-1.1764e-05	2.074e-06	1.3838e-05	-0.840732	0.421358	-4.32107e-05	1.96828e-05	1
Chryseobacterium Chryseobacterium_tructae(FR871429)	2.25831e-05	2.68783e-05	4.29516e-06	0.829673	0.423526	-3.69741e-05	8.21403e-05	1
Mesoplasma Mesoplasma_chauliocola(AY166704)	1.1818e-05	1.41243e-05	2.30633e-06	0.825776	0.425611	-1.94883e-05	4.31243e-05	1
Gemella Gemella_bergeri(Y13365)	1.1818e-05	1.41243e-05	2.30633e-06	0.825776	0.425611	-1.94883e-05	4.31243e-05	1
Myroides Myroides_guanonis(HE663456)	1.1818e-05	1.41243e-05	2.30633e-06	0.825776	0.425611	-1.94883e-05	4.31243e-05	1
Falsiporphyromonas Porphyromonadaceae_bacterium(HF969314)	-0.000448301	0.000109732	0.000558033	-0.83368	0.425654	-0.00166141	0.000764803	1
Acinetobacter Acinetobacter_johnsonii(NR_119114.1)	-1.16129e-05	2.41826e-06	1.40311e-05	-0.815625	0.434614	-4.35478e-05	2.0322e-05	1
Macellibacteroides Parabacteroides_chartae(JN029805)	6.72706e-05	0.000153241	8.59704e-05	0.795931	0.438579	-0.000112993	0.000247534	1
Anaerococcus Anaerococcus_octavius(Y07841)	-1.15272e-05	4.148e-06	1.56752e-05	-0.802318	0.439923	-4.32808e-05	2.02265e-05	1
Paenibacillus Paenibacillus_xylaniclasticus(NR_116719.1)	-9.33133e-06	4.088e-06	1.34193e-05	-0.801267	0.441472	-3.52549e-05	1.65922e-05	1
Corynebacterium Corynebacterium_aurimucosum(AJ309207)	1.9514e-05	2.41266e-05	4.61265e-06	0.794426	0.442633	-3.41065e-05	7.31344e-05	1
Methylibium Methylibium_petroleiphilum(AF176594)	-1.07758e-05	4.39105e-06	1.51669e-05	-0.795697	0.442872	-4.05459e-05	1.89943e-05	1
Treponema Treponema_denticola(AF139203)	0.000281854	0.000524647	0.000242792	0.7851	0.442971	-0.000474345	0.00103805	1
Silanimonas Silanimonas_lenta(AY557615)	-3.86533e-06	2.074e-06	5.93933e-06	-0.790923	0.44331	-1.44333e-05	6.70267e-06	1
Amycolatopsis Amycolatopsis_methanolica(AJ249135)	3.91266e-06	7.201e-06	3.28834e-06	0.778394	0.445466	-6.57392e-06	1.43992e-05	1
Dysgonomonas Dysgonomonas_hofstadii(FN356023)	0.00170812	0.00403244	0.00232432	0.779329	0.447417	-0.00294691	0.00636316	1
Peptostreptococcus Peptostreptococcus_russellii(AY167952)	-6.45934e-06	5.53747e-06	1.19968e-05	-0.775297	0.44766	-2.38913e-05	1.09726e-05	1
Petrimonas Petrimonas_sulfuriphila(AY570690)	8.60372e-06	1.07513e-05	2.14758e-06	0.784746	0.447979	-1.53127e-05	3.25201e-05	1
Selenomonas Selenomonas_sputigena(AF287793)	-0.000631405	0.00099264	0.00162404	-0.777229	0.44963	-0.00236959	0.00110678	1
Lactococcus Lactococcus_raffinolactis(EF694030)	2.43945e-05	4.52693e-05	2.08747e-05	0.773189	0.450095	-4.22035e-05	9.09926e-05	1
Granulicatella Granulicatella_adiacens(D50540)	0.0195956	0.0685973	0.0490017	0.770534	0.451249	-0.0339382	0.0731294	1
Acinetobacter Acinetobacter_sp.(AB916465)	8.22242e-06	1.037e-05	2.14758e-06	0.776429	0.452606	-1.48648e-05	3.13097e-05	1
Mucilaginibacter Mucilaginibacter_myungsuensis(GQ144415)	-5.92338e-05	8.66236e-05	0.000145857	-0.766752	0.45272	-0.000221007	0.000102539	1
Gluconobacter Gluconobacter_nephelii(AB540148)	4.14564e-06	7.69665e-06	3.55101e-06	0.763299	0.454213	-7.18516e-06	1.54764e-05	1
Atopobium Atopobium_rimae(AF292371)	-0.00258049	0.0010099	0.00359039	-0.780044	0.454825	-0.0100312	0.00487022	1
Dysgonomonas Dysgonomonas_gadei(Y18530)	0.000585413	0.00137739	0.000791978	0.767129	0.454937	-0.00104145	0.00221228	1
Lactobacillus Lactobacillus_helveticus(AM113779)	-2.29716e-05	1.28176e-05	3.57892e-05	-0.766157	0.457327	-8.77735e-05	4.18302e-05	1
Tannerella Tannerella_forsythia(AB035460)	-0.000893181	0.00167435	0.00256754	-0.768225	0.457821	-0.00343831	0.00165194	1
Paenalcaligenes Paenalcaligenes_suwonensis(JX217748)	4.20082e-05	6.41265e-05	2.21183e-05	0.76633	0.458508	-7.7627e-05	0.000161643	1
Cloacibacterium Cloacibacterium_normanense(AJ575430)	4.08564e-06	7.63665e-06	3.55101e-06	0.754609	0.459292	-7.20944e-06	1.53807e-05	1
Clostridium_sensu_stricto Clostridium_cylindrosporum(Y18179)	1.10353e-05	1.41243e-05	3.08899e-06	0.763259	0.459999	-2.04536e-05	4.25242e-05	1
Streptococcus Streptococcus_phocae(AJ621053)	1.98309e-05	5.54543e-05	3.56233e-05	0.752924	0.460528	-3.52166e-05	7.48785e-05	1
Actinomyces Actinomyces_naturae(FJ234421)	-3.61441e-06	9.98243e-07	4.61265e-06	-0.765857	0.461728	-1.41524e-05	6.92361e-06	1
Kocuria Kocuria_kristinae(X80749)	3.129e-06	5.27658e-06	2.14758e-06	0.75218	0.461882	-5.62471e-06	1.18827e-05	1
Micromonospora Micromonospora_rifamycinica(AY561829)	-4.72502e-06	3.19377e-06	7.91879e-06	-0.753134	0.466063	-1.8413e-05	8.96293e-06	1
Parabacteroides Parabacteroides_gordonii(AB470343)	-7.19298e-06	2.074e-06	9.26698e-06	-0.757456	0.466416	-2.83798e-05	1.39938e-05	1
Proteiniborus Proteiniborus_ethanoligenes(EF116488)	4.31131e-06	6.37389e-06	2.06258e-06	0.748548	0.466432	-8.0334e-06	1.6656e-05	1
Porphyromonas Porphyromonas_pogonae(NR_136443.1)	-6.72605e-06	4.83653e-06	1.15626e-05	-0.746348	0.466516	-2.58645e-05	1.24124e-05	1
Pediococcus Pediococcus_pentosaceus(AJ305321)	0.000109804	0.000163415	5.36107e-05	0.75166	0.467259	-0.000209768	0.000429376	1
Erysipelotrichaceae_incertae_sedis Eubacterium_tortuosum(L34683)	1.07624e-05	1.61983e-05	5.43592e-06	0.738594	0.473778	-2.08418e-05	4.23665e-05	1
Lactobacillus Lactobacillus_acidophilus(AY773947)	9.98559e-05	0.000132533	3.26771e-05	0.738783	0.474387	-0.00019498	0.000394692	1
Desulfovibrio Desulfovibrio_mexicanus(AF227984)	-2.87981e-06	2.074e-06	4.95381e-06	-0.732673	0.474757	-1.12383e-05	5.47867e-06	1
Finegoldia Finegoldia_magna(AF542227)	-1.41693e-05	7.95573e-06	2.21251e-05	-0.733721	0.478728	-5.67644e-05	2.84257e-05	1
Moryella Moryella_indoligenes(DQ377947)	-2.08532e-05	1.33043e-05	3.41575e-05	-0.735602	0.479111	-8.41424e-05	4.2436e-05	1
Aerococcus Aerococcus_vaginalis(AB818493)	-3.3121e-06	3.20439e-06	6.51649e-06	-0.717458	0.481542	-1.29534e-05	6.32923e-06	1
Fretibacterium Fretibacterium_fastidiosum(GQ149247)	0.000245969	0.000609879	0.00036391	0.7105	0.48561	-0.000476245	0.000968184	1
Cardiobacterium Cardiobacterium_valvarum(AF506987)	0.000241298	0.00055483	0.000313532	0.708134	0.487081	-0.000469762	0.000952359	1
Peptoniphilus Peptoniphilus_lacrimalis(AF542230)	5.96902e-06	9.52003e-06	3.55101e-06	0.71106	0.487663	-1.1881e-05	2.3819e-05	1
Streptophyta Lactuca_sativa(AP007232)	-7.93831e-06	5.0157e-06	1.2954e-05	-0.709327	0.49028	-3.20425e-05	1.61659e-05	1
Fusobacterium Fusobacterium_nucleatum(NR_117291.1)	-0.00274703	0.00150508	0.00425211	-0.717688	0.490403	-0.0113501	0.00585599	1
Campylobacter Campylobacter_hyointestinalis(AF097689)	5.88271e-05	9.67159e-05	3.78888e-05	0.70493	0.490911	-0.000117969	0.000235623	1
Carnobacterium Carnobacterium_maltaromaticum(M58825)	2.77057e-05	5.65232e-05	2.88175e-05	0.703325	0.491904	-5.57635e-05	0.000111175	1
Prevotella Prevotella_albensis(AJ011683)	-0.000271249	0.000130832	0.000402081	-0.713001	0.492705	-0.00112294	0.000580443	1
Veillonella Veillonella_parvula(AY995767)	-0.00199384	0.00221774	0.00421158	-0.707043	0.494277	-0.00820215	0.00421448	1
Lautropia Lautropia_mirabilis(HF558380)	0.00409847	0.00933595	0.00523748	0.696264	0.494636	-0.00821607	0.016413	1
Prevotella Prevotella_pleuritidis(AB278593)	-0.00217741	0.0010466	0.003224	-0.709929	0.494762	-0.00905785	0.00470304	1
Providencia Providencia_rustigianii(AM040489)	-2.17221e-05	3.36054e-05	5.53275e-05	-0.696207	0.49634	-8.78922e-05	4.4448e-05	1
Pectinatus Pectinatus_frisingensis(HF558384)	7.87149e-06	1.28253e-05	4.95381e-06	0.698522	0.497092	-1.64598e-05	3.22028e-05	1
Sinomonas Sinomonas_sp.(KC841860)	8.11889e-06	1.32705e-05	5.15157e-06	0.697642	0.497541	-1.69912e-05	3.3229e-05	1
Corynebacterium Corynebacterium_appendicis(AJ314919)	-6.71746e-06	2.50785e-06	9.22531e-06	-0.702655	0.497795	-2.7926e-05	1.44911e-05	1
Enterococcus Enterococcus_avium(AF133535)	9.15325e-06	1.67244e-05	7.57117e-06	0.686919	0.500532	-1.87593e-05	3.70658e-05	1
Propionibacterium Propionibacterium_granulosum(AJ003057)	7.66231e-06	1.07513e-05	3.08899e-06	0.684975	0.505589	-1.65456e-05	3.18702e-05	1
Streptococcus Streptococcus_danieliae(GQ456229)	-8.11147e-06	7.38252e-06	1.5494e-05	-0.674956	0.513527	-3.45356e-05	1.83126e-05	1
Dialister Dialister_succinatiphilus(AB370249)	-5.40094e-06	6.56989e-06	1.19708e-05	-0.66753	0.516191	-2.28929e-05	1.20911e-05	1
Treponema Treponema_maltophilum(X87140)	-6.36306e-05	6.72253e-05	0.000130856	-0.666705	0.517073	-0.00027065	0.000143389	1
Paraprevotella Paraprevotella_xylaniphila(AB331897)	4.20478e-06	6.042e-06	1.83722e-06	0.665824	0.517171	-9.43909e-06	1.78487e-05	1
Aquabacterium Aquabacterium_parvum(AF035052)	-7.44864e-06	3.20439e-06	1.0653e-05	-0.669569	0.51741	-3.20376e-05	1.71404e-05	1
Chryseobacterium Bergeyella_porcorum(NR_136869.1)	-4.96439e-06	2.13763e-06	7.10202e-06	-0.669349	0.517543	-2.13575e-05	1.14287e-05	1
Actinobacillus Actinobacillus_minor(AY362893)	-4.96439e-06	2.13763e-06	7.10202e-06	-0.669349	0.517543	-2.13575e-05	1.14287e-05	1
Janthinobacterium Janthinobacterium_lividum(Y08846)	-2.37991e-06	2.074e-06	4.45391e-06	-0.65674	0.520313	-1.00371e-05	5.27731e-06	1
Prevotella Prevotella_loescheii(AY836508)	0.000249366	0.00063926	0.000389894	0.650642	0.522684	-0.000550114	0.00104885	1
Actinomyces Actinomyces_naeslundii(X81062)	0.000664101	0.00178432	0.00112022	0.650668	0.522735	-0.0014662	0.0027944	1
Saccharofermentans Saccharofermentans_acetigenes(AY949857)	-1.43482e-05	6.40878e-06	2.07569e-05	-0.660482	0.522887	-6.23158e-05	3.36195e-05	1
Ruminococcus Ruminococcus_flavefaciens(L76603)	2.65793e-06	4.96426e-06	2.30633e-06	0.650405	0.523344	-5.90486e-06	1.12207e-05	1
Bifidobacterium Bifidobacterium_breve(AB006658)	-1.27182e-05	8.46027e-06	2.11785e-05	-0.657946	0.523938	-5.51992e-05	2.97629e-05	1
Cardiobacterium Cardiobacterium_hominis(M35014)	0.000531942	0.00132483	0.000792884	0.648124	0.524991	-0.00119091	0.00225479	1
Rothia Rothia_mucilaginosa(X87758)	-0.0467624	0.121582	0.168345	-0.650799	0.525909	-0.201145	0.107621	1
Alcaligenes Alcaligenes_aquatilis(JX986974)	0.000641647	0.00171157	0.00106992	0.643315	0.529548	-0.00148071	0.002764	1
Lactobacillus Lactobacillus_perolens(Y19167)	-2.3764e-06	2.074e-06	4.4504e-06	-0.638448	0.532085	-1.02577e-05	5.50488e-06	1
Alicyclobacillus Alicyclobacillus_acidiphilus(AB076660)	-2.09075e-06	9.98243e-07	3.08899e-06	-0.644044	0.532888	-9.24533e-06	5.06383e-06	1
Lactovum Lactovum_miscens(AJ439543)	-2.09075e-06	9.98243e-07	3.08899e-06	-0.644044	0.532888	-9.24533e-06	5.06383e-06	1
Aerococcus Aerococcus_christensenii(Y17005)	6.48303e-06	1.61168e-05	9.63375e-06	0.629775	0.536247	-1.50442e-05	2.80103e-05	1
Streptococcus Streptococcus_troglodytidis(JF414111)	-0.000512181	0.000506547	0.00101873	-0.631903	0.536382	-0.00223055	0.00120619	1
Ralstonia Ralstonia_pickettii(AY741342)	1.69246e-05	2.80534e-05	1.11288e-05	0.632595	0.537873	-4.08235e-05	7.46727e-05	1
Butyrivibrio Butyrivibrio_hungatei(AJ428553)	-0.000238832	0.000143853	0.000382685	-0.635261	0.54016	-0.00108174	0.000604078	1
Streptococcus Streptococcus_parauberis(AY584477)	1.92289e-05	5.11056e-05	3.18767e-05	0.623928	0.540577	-4.55649e-05	8.40228e-05	1
Prevotella Prevotella_copri(AB064923)	1.54631e-05	2.41266e-05	8.66357e-06	0.630005	0.540735	-3.81336e-05	6.90597e-05	1
Megasphaera Megasphaera_sueciensis(DQ223729)	8.85927e-06	2.29869e-05	1.41276e-05	0.625794	0.541476	-2.14919e-05	3.92105e-05	1
Bacteroides Bacteroides_propionicifaciens(AB264625)	3.53843e-06	5.37565e-06	1.83722e-06	0.62286	0.543759	-8.6889e-06	1.57658e-05	1
Lactobacillus Lactobacillus_camelliae(AB257864)	7.66502e-05	0.000224211	0.000147561	0.617216	0.546118	-0.00018747	0.00034077	1
Flavobacterium Flavobacterium_frigidimaris(AB183888)	4.07442e-06	6.222e-06	2.14758e-06	0.619005	0.546186	-1.00879e-05	1.82367e-05	1
Neisseria Neisseria_polysaccharea(AJ239289)	0.000244553	0.000394567	0.000150014	0.613937	0.549613	-0.000614017	0.00110312	1
Prevotella Prevotella_dentalis(X81876)	9.92295e-05	0.000169443	7.02131e-05	0.605599	0.555568	-0.000256022	0.000454481	1
Eubacterium Eubacterium_infirmum(U13039)	-0.000403437	0.000523209	0.000926646	-0.605535	0.555801	-0.0018507	0.00104382	1
Anaerorhabdus Anaerorhabdus_furcosa(GU585668)	-1.80799e-06	9.98243e-07	2.80623e-06	-0.607014	0.555869	-8.34421e-06	4.72824e-06	1
Actinomyces Actinomyces_funkei(AJ404889)	-1.84852e-05	3.09874e-05	4.94726e-05	-0.602247	0.556745	-8.43861e-05	4.74156e-05	1
Streptomyces Streptomyces_flavovirens(DQ026635)	-3.5092e-06	5.27839e-06	8.78759e-06	-0.597286	0.557731	-1.58495e-05	8.83115e-06	1
Clostridium_sensu_stricto Clostridium_senegalense(NR_125591.1)	-3.59846e-06	2.014e-06	5.61246e-06	-0.603477	0.558097	-1.66784e-05	9.4815e-06	1
Citrobacter Citrobacter_freundii(AJ233408)	7.21284e-06	1.28253e-05	5.61246e-06	0.594224	0.56051	-1.84781e-05	3.29038e-05	1
Sporosalibacterium Senegalia_massiliensis(NR_144733.1)	2.12194e-06	4.26952e-06	2.14758e-06	0.59066	0.561591	-5.38856e-06	9.63244e-06	1
Neisseria Neisseria_flavescens(L06168)	0.0104295	0.0179082	0.00747877	0.594276	0.562639	-0.0275275	0.0483864	1
Gp10 uncultured_Acidobacteria(AB116477)	2.02542e-06	4.088e-06	2.06258e-06	0.588317	0.563123	-5.17146e-06	9.22231e-06	1
Kingella Kingella_denitrificans(M22516)	6.24536e-05	0.000153013	9.05592e-05	0.586993	0.564623	-0.000161352	0.000286259	1
Pseudomonas Pseudomonas_caeni(EU620679)	1.6382e-05	3.10263e-05	1.46443e-05	0.591545	0.564754	-4.37232e-05	7.64871e-05	1
Propionivibrio Propionivibrio_limicola(AJ307983)	-2.44596e-06	2.50785e-06	4.95381e-06	-0.58575	0.565534	-1.1238e-05	6.34613e-06	1
Clostridium_IV Clostridium_viride(X81125)	-3.53846e-06	2.074e-06	5.61246e-06	-0.591379	0.565758	-1.66448e-05	9.56791e-06	1
Fusobacterium Fusobacterium_nucleatum(AE009951)	-0.000429991	0.000656156	0.00108615	-0.587354	0.567949	-0.00202664	0.00116666	1
Prevotella Prevotella_marshii(AF481227)	-2.62689e-05	2.79705e-05	5.42395e-05	-0.586681	0.570077	-0.000125668	7.31306e-05	1
Prevotella Massiliprevotella_massiliensis(NR_147404.1)	-1.8858e-06	2.014e-06	3.8998e-06	-0.572672	0.574039	-8.81033e-06	5.03873e-06	1
Granulicatella Granulicatella_balaenopterae(Y16547)	-1.8254e-05	3.30035e-05	5.12574e-05	-0.576667	0.574982	-8.73389e-05	5.08309e-05	1
Lactobacillus Lactobacillus_brantae(HQ022861)	5.44141e-05	0.000153821	9.94072e-05	0.566722	0.577277	-0.000146011	0.000254839	1
Leptotrichia Leptotrichia_hongkongensis(EU919515)	-0.00102379	0.00253838	0.00356217	-0.571722	0.577754	-0.0049126	0.00286502	1
Campylobacter Campylobacter_concisus(DQ174166)	-0.00105392	0.000829222	0.00188315	-0.574	0.578511	-0.00513886	0.00303101	1
Nesterenkonia Nesterenkonia_lacusekhoensis(AJ290397)	-2.92539e-06	3.50609e-06	6.43148e-06	-0.562445	0.582271	-1.40291e-05	8.17831e-06	1
Streptococcus Streptococcus_sinensis(AF432856)	-0.0156369	0.0288632	0.0445001	-0.567723	0.582707	-0.0769819	0.045708	1
Streptococcus Streptococcus_peroris(AB008314)	0.00256811	0.0114567	0.00888855	0.558075	0.583019	-0.00703409	0.0121703	1
Pseudoramibacter Pseudoramibacter_alactolyticus(AB036759)	1.13759e-05	2.95475e-05	1.81716e-05	0.556783	0.584239	-3.14165e-05	5.41682e-05	1
Cryptobacterium Cryptobacterium_curtum(NR_074425.1)	0.00015835	0.000334494	0.000176144	0.555322	0.585699	-0.000441927	0.000758627	1
Prevotella Prevotella_melaninogenica(CP002122)	0.0240222	0.0680535	0.0440314	0.550317	0.588208	-0.0670445	0.115089	1
Marinifilum Marinifilum_sp.(HE613737)	-1.8258e-06	2.074e-06	3.8998e-06	-0.548286	0.590202	-8.81967e-06	5.16807e-06	1
Clostridium_sensu_stricto Clostridium_putrefaciens(AF127024)	1.5496e-06	3.19377e-06	1.64417e-06	0.543748	0.592955	-4.41628e-06	7.51548e-06	1
Prevotella Prevotella_aurantiaca(AB480534)	-3.03344e-06	4.19201e-06	7.22545e-06	-0.542891	0.595267	-1.49545e-05	8.88758e-06	1
Veillonella Veillonella_rodentium(AY514996)	-0.000131523	0.000117702	0.000249225	-0.54191	0.599845	-0.000672918	0.000409872	1
Mobilicoccus Mobilicoccus_pelagius(AB550798)	-6.36305e-06	8.40526e-06	1.47683e-05	-0.532292	0.601864	-3.17119e-05	1.89858e-05	1
Aggregatibacter Aggregatibacter_actinomycetemcomitans(M75039)	5.29776e-06	1.44749e-05	9.17712e-06	0.531393	0.601983	-1.5727e-05	2.63226e-05	1
Sphingobacterium Sphingobacterium_faecium(AJ438176)	2.94597e-05	8.36978e-05	5.42381e-05	0.530333	0.603002	-8.80844e-05	0.000147004	1
Orenia Orenia_salinaria(Y18485)	-3.77002e-06	5.37565e-06	9.14567e-06	-0.525139	0.605263	-1.87458e-05	1.12058e-05	1
Prevotella Prevotella_bryantii(AJ006457)	-4.05705e-05	0.000107873	0.000148443	-0.527113	0.606125	-0.00020519	0.000124049	1
Bifidobacterium Bifidobacterium_longum(M58739)	-6.52023e-06	4.83653e-06	1.13568e-05	-0.528222	0.606797	-3.33586e-05	2.03181e-05	1
Isobaculum Isobaculum_melis(AJ302648)	-1.93248e-05	1.6893e-05	3.62178e-05	-0.526113	0.608313	-9.92776e-05	6.0628e-05	1
Dialister Dialister_pneumosintes(X82500)	0.000292965	0.00089564	0.000602675	0.520178	0.609126	-0.000888215	0.00147415	1
Streptococcus Streptococcus_marimammalium(AJ634751)	-1.30808e-06	9.98243e-07	2.30633e-06	-0.520508	0.611926	-6.76725e-06	4.15108e-06	1
Dysgonomonas Dysgonomonas_capnocytophagoides(U41355)	-6.62585e-06	1.43205e-05	2.09463e-05	-0.515508	0.611977	-3.34759e-05	2.02242e-05	1
Jeotgalibaca Jeotgalibaca_dankookensis(GU317945)	-4.44702e-05	5.59545e-05	0.000100425	-0.522456	0.612165	-0.000232833	0.000143892	1
Actinomyces Actinomyces_oricola(AJ507295)	-3.94035e-06	6.40878e-06	1.03491e-05	-0.510579	0.615672	-2.01203e-05	1.22396e-05	1
Pseudonocardia Pseudonocardia_sichuanensis(HM153789)	1.36808e-06	3.01224e-06	1.64417e-06	0.50324	0.620449	-4.31313e-06	7.04928e-06	1
Arthrobacter Arthrobacter_uratoxydans(X83410)	-1.70428e-06	2.19552e-06	3.8998e-06	-0.500223	0.622774	-8.84478e-06	5.43623e-06	1
Odoribacter Odoribacter_laneus(AB490805)	-0.00050136	0.00099565	0.00149701	-0.500754	0.626679	-0.00271241	0.00170969	1
Treponema Treponema_socranskii(AF033307)	2.64772e-06	7.76028e-06	5.11256e-06	0.492971	0.627441	-8.56113e-06	1.38566e-05	1
Phytomonospora Phytomonospora_endophytica(GU367156)	2.41149e-06	5.9625e-06	3.55101e-06	0.491363	0.628635	-7.84028e-06	1.26633e-05	1
Gemmobacter Gemmobacter_caeni(FJ386516)	3.62327e-06	1.02184e-05	6.59511e-06	0.48876	0.630495	-1.18718e-05	1.91183e-05	1
Streptophyta Triticum_aestivum(AB042240)	1.702e-05	4.48666e-05	2.78467e-05	0.489909	0.630499	-5.63122e-05	9.03521e-05	1
Alloprevotella Alloprevotella_tannerae(AJ005634)	-0.00129934	0.00156409	0.00286343	-0.491633	0.633667	-0.00719392	0.00459524	1
Actinomyces Actinomyces_suimastitidis(AJ277385)	-6.01141e-06	1.29741e-05	1.89855e-05	-0.485309	0.6339	-3.22258e-05	2.02029e-05	1
Clostridium_XlVa Clostridium_aminophilum(L04165)	-1.14934e-06	9.98243e-07	2.14758e-06	-0.485312	0.635644	-6.27296e-06	3.97428e-06	1
Prevotella Prevotella_nanceiensis(AY957555)	-0.00171931	0.00230035	0.00401966	-0.48727	0.636225	-0.00954563	0.006107	1
SR1_genera_incertae_sedis uncultured_bacterium(AF125207)	0.00193975	0.00432512	0.00238538	0.481624	0.63685	-0.00662579	0.0105053	1
Dethiosulfatibacter Dethiosulfatibacter_aminovorans(AB218661)	-1.46739e-06	2.014e-06	3.48139e-06	-0.476999	0.638839	-7.90902e-06	4.97424e-06	1
Sphaerochaeta Sphaerochaeta_globus(AF357916)	8.53426e-06	2.59264e-05	1.73921e-05	0.475565	0.640312	-2.92672e-05	4.63357e-05	1
Sedimentibacter Sedimentibacter_hongkongensis(NR_114645.1)	-3.14209e-06	5.0157e-06	8.15779e-06	-0.471812	0.642174	-1.70349e-05	1.07507e-05	1
Leptotrichia Leptotrichia_trevisanii(AF206305)	0.0002653	0.000791666	0.000526366	0.466961	0.646008	-0.000926442	0.00145704	1
Porphyromonas Porphyromonas_catoniae(X82823)	0.000273405	0.000897677	0.000624272	0.464492	0.647998	-0.000965376	0.00151219	1
Aminomonas Aminomonas_paucivorans(AF072581)	-1.06434e-06	9.98243e-07	2.06258e-06	-0.464482	0.649915	-6.01006e-06	3.88139e-06	1
Gp11 uncultured_Acidobacteria(EF457395)	-1.06434e-06	9.98243e-07	2.06258e-06	-0.464482	0.649915	-6.01006e-06	3.88139e-06	1
Streptococcus Streptococcus_macacae(AY188351)	-1.06434e-06	9.98243e-07	2.06258e-06	-0.464482	0.649915	-6.01006e-06	3.88139e-06	1
Lactobacillus Lactobacillus_iners(Y16329)	-8.61519e-06	1.32834e-05	2.18986e-05	-0.463523	0.65181	-4.94023e-05	3.21719e-05	1
Actinobacillus Actinobacillus_muris(AY362894)	3.70378e-06	7.25479e-06	3.55101e-06	0.458546	0.652807	-1.34373e-05	2.08449e-05	1
Sphingobacterium Sphingobacterium_psychroaquaticum(FJ156081)	3.50516e-05	9.03514e-05	5.52998e-05	0.459632	0.652948	-0.000128755	0.000198859	1
Prevotella Prevotella_oris(L16474)	-0.00597999	0.00998445	0.0159644	-0.458293	0.654912	-0.034403	0.022443	1
Acinetobacter Acinetobacter_harbinensis(KC843488)	3.15449e-06	7.44965e-06	4.29516e-06	0.447815	0.659218	-1.15627e-05	1.78717e-05	1
Prevotella Prevotella_dentasini(AB477014)	-5.76415e-06	1.10047e-05	1.67689e-05	-0.449767	0.659253	-3.30593e-05	2.1531e-05	1
Streptococcus Streptococcus_salivarius(AY188354)	1.44153e-05	3.64377e-05	2.20224e-05	0.449497	0.659842	-5.42618e-05	8.30925e-05	1
Haemophilus Haemophilus_pittmaniae(AJ290755)	0.00023243	0.000579012	0.000346582	0.447755	0.661056	-0.000879022	0.00134388	1
Anoxybacter bacterium_DY22613(KC794015)	-2.43737e-06	4.20263e-06	6.64e-06	-0.442086	0.663919	-1.40566e-05	9.18184e-06	1
Clostridium_sensu_stricto Clostridium_sartagoforme(Y18175)	-2.34725e-06	4.01049e-06	6.35774e-06	-0.443233	0.663946	-1.36385e-05	8.94396e-06	1
Bacteroides Bacteroides_pyogenes(AB200229)	2.21198e-05	5.88736e-05	3.67538e-05	0.439271	0.665322	-8.31336e-05	0.000127373	1
Natroniella Natroniella_acetigena(X95817)	2.82288e-06	6.37389e-06	3.55101e-06	0.438048	0.666449	-1.06945e-05	1.63403e-05	1
Fusicatenibacter Fusicatenibacter_saccharivorans(AB698910)	2.95301e-06	6.042e-06	3.08899e-06	0.435172	0.669196	-1.14213e-05	1.73273e-05	1
Comamonas Comamonas_phosphati(NR_147778.1)	1.35508e-05	2.82486e-05	1.46978e-05	0.425544	0.676005	-5.3853e-05	8.09546e-05	1
Prevotella Prevotella_bergensis(AY350613)	1.53817e-05	4.87202e-05	3.33384e-05	0.423934	0.676269	-6.04447e-05	9.12082e-05	1
Peptostreptococcaceae_incertae_sedis Peptoanaerobacter_stomatis(NR_146702.1)	-4.41543e-06	8.116e-06	1.25314e-05	-0.422396	0.677945	-2.64428e-05	1.7612e-05	1
Clostridium_XlVa Clostridium_indolis(Y18184)	9.78699e-06	2.25008e-05	1.27139e-05	0.420876	0.679945	-3.98732e-05	5.94472e-05	1
Arthrobacter Arthrobacter_phenanthrenivorans(AM176541)	3.07153e-06	9.25927e-06	6.18774e-06	0.418067	0.681551	-1.25254e-05	1.86685e-05	1
Acinetobacter Acinetobacter_lwoffii(X81665)	6.19186e-06	1.41243e-05	7.93243e-06	0.419255	0.681869	-2.57114e-05	3.80951e-05	1
Haemophilus Haemophilus_parahaemolyticus(NR_114764.1)	-0.00313471	0.00394676	0.00708147	-0.419183	0.681948	-0.0192956	0.0130262	1
Granulicatella Granulicatella_elegans(AF016390)	-0.00144892	0.00331813	0.00476705	-0.402808	0.691394	-0.00895576	0.00605792	1
Treponema Treponema_pedis(EF061268)	-5.30963e-06	6.222e-06	1.15316e-05	-0.405219	0.691428	-3.34074e-05	2.27881e-05	1
Flavobacterium Flavobacterium_ceti(AM292800)	3.07366e-05	9.24254e-05	6.16888e-05	0.404507	0.692119	-0.00013266	0.000194133	1
Cohnella Cohnella_capsici(NR_148291.1)	-8.38979e-07	9.98243e-07	1.83722e-06	-0.401252	0.694252	-5.32073e-06	3.64277e-06	1
Sphingobacterium Sphingobacterium_shayense(FJ816788)	-4.48796e-06	1.15977e-05	1.60856e-05	-0.392585	0.698883	-2.83731e-05	1.93972e-05	1
Selenomonas Selenomonas_artemidis(GQ422716)	-9.6554e-05	0.000200668	0.000297222	-0.391616	0.701259	-0.000625534	0.000432426	1
Actinomyces Actinomyces_dentalis(AJ697609)	9.25277e-06	4.82474e-05	3.89946e-05	0.389212	0.70139	-4.04606e-05	5.89661e-05	1
Actinomyces Actinomyces_urogenitalis(AJ243791)	-2.35627e-05	4.73368e-05	7.08995e-05	-0.388542	0.70172	-0.000150063	0.000102938	1
Lactobacillus Lactobacillus_nasuensis(AB608051)	1.85145e-05	5.02564e-05	3.17418e-05	0.389212	0.702111	-8.21038e-05	0.000119133	1
Lactococcus Lactococcus_sp.(AB699722)	2.38707e-05	8.14519e-05	5.75812e-05	0.384434	0.705559	-0.000107423	0.000155164	1
Fusobacterium Fusobacterium_nucleatum(NR_113378.1)	0.000133396	0.000661553	0.000528157	0.383284	0.705639	-0.000593591	0.000860383	1
Neisseria Neisseria_zoodegmatis(DQ006843)	-1.65125e-06	2.13763e-06	3.78888e-06	-0.379573	0.709785	-1.09549e-05	7.65237e-06	1
Tetragenococcus Tetragenococcus_osmophilus(EU522083)	-1.3107e-05	7.40559e-05	8.71629e-05	-0.373838	0.712573	-8.63796e-05	6.01657e-05	1
Arcobacter Arcobacter_cryaerophilus(L14624)	-6.20124e-05	0.000223182	0.000285194	-0.368786	0.716351	-0.000413884	0.000289859	1
Actinomyces Actinomyces_marimammalium(AJ276405)	2.27989e-06	6.40505e-06	4.12516e-06	0.366267	0.718013	-1.07049e-05	1.52647e-05	1
Peptostreptococcus Peptostreptococcus_anaerobius(AY326462)	-2.16244e-05	4.52057e-05	6.683e-05	-0.35977	0.724395	-0.000150554	0.000107305	1
Prevotella Prevotella_maculosa(EF534314)	-0.00010405	0.000395459	0.000499508	-0.352417	0.730143	-0.000741534	0.000533435	1
Propionibacterium Propionibacterium_acnes(AB042288)	3.15146e-05	0.000139214	0.000107699	0.342495	0.736594	-0.000164117	0.000227146	1
Lactobacillus Lactobacillus_equigenerosi(AB288050)	-6.45926e-07	9.98243e-07	1.64417e-06	-0.335811	0.741613	-4.7417e-06	3.44985e-06	1
Succinispira Succinispira_mobilis(AJ006980)	0.000149579	0.000786255	0.000636676	0.326888	0.747431	-0.000810069	0.00110923	1
Anaerovorax Anaerovorax_odorimutans(AJ251215)	-2.16725e-06	5.37565e-06	7.5429e-06	-0.325939	0.748002	-1.6076e-05	1.17415e-05	1
Scardovia Scardovia_inopinata(D89332)	-3.62318e-05	6.49223e-05	0.000101154	-0.32701	0.748648	-0.000274568	0.000202104	1
Alloscardovia Alloscardovia_omnicolens(AM419460)	-0.000251313	0.000561774	0.000813088	-0.323991	0.751045	-0.00192529	0.00142266	1
Streptococcus Streptococcus_panodentis(NR_145950.1)	2.54181e-06	9.79843e-06	7.25663e-06	0.318582	0.753386	-1.41141e-05	1.91977e-05	1
Paenalcaligenes Paenalcaligenes_hermetiae(JN873915)	3.91749e-06	1.28253e-05	8.90782e-06	0.318632	0.753928	-2.20433e-05	2.98783e-05	1
Schwartzia Schwartzia_succinivorans(Y09434)	-0.000206628	0.000850365	0.00105699	-0.317688	0.756241	-0.00162549	0.00121224	1
Atopobacter Atopobacter_phocae(Y16546)	2.83237e-06	1.09131e-05	8.08075e-06	0.310305	0.759668	-1.6257e-05	2.19218e-05	1
Streptococcus Streptococcus_entericus(AJ409287)	-4.10216e-06	7.40702e-06	1.15092e-05	-0.311551	0.759877	-3.22867e-05	2.40823e-05	1
Prevotella Prevotella_oulorum(L16472)	0.000165892	0.00100593	0.000840035	0.310097	0.760008	-0.000957118	0.0012889	1
Treponema Treponema_socranskii(AF033305)	2.75585e-05	0.00018798	0.000160422	0.288996	0.775559	-0.000171358	0.000226475	1
Microvirgula Microvirgula_aerodenitrificans(U89333)	1.1556e-05	4.7315e-05	3.5759e-05	0.284968	0.779635	-7.50133e-05	9.81252e-05	1
Peptostreptococcaceae_incertae_sedis Eubacterium_yurii(AY533382)	2.0545e-05	8.21559e-05	6.16109e-05	0.283462	0.779753	-0.000130699	0.000171789	1
Prevotella Prevotella_saccharolytica(FJ825149)	1.6334e-05	8.88372e-05	7.25032e-05	0.282845	0.780253	-0.000104265	0.000136933	1
Armatimonas/Armatimonadetes_gp1 uncultured_bacterium(EF516423)	-2.01807e-06	8.56942e-06	1.05875e-05	-0.282013	0.780871	-1.69587e-05	1.29225e-05	1
Ochrobactrum Ochrobactrum_gallinifaecis(AJ519939)	1.34001e-05	5.46653e-05	4.12652e-05	0.280749	0.782327	-8.73826e-05	0.000114183	1
Alloprevotella Prevotellamassilia_timonensis(NR_144750.1)	-1.30023e-06	4.088e-06	5.38823e-06	-0.276373	0.785583	-1.12237e-05	8.6232e-06	1
Alistipes Alistipes_obesi(NR_133025.1)	1.05681e-06	3.20439e-06	2.14758e-06	0.273962	0.787144	-7.03085e-06	9.14446e-06	1
Sphingobacterium Sphingobacterium_sp.(KF735812)	-2.02999e-06	4.148e-06	6.17799e-06	-0.272799	0.788446	-1.77858e-05	1.37258e-05	1
Actinomyces Actinomyces_hyovaginalis(X69616)	4.38215e-06	1.68724e-05	1.24903e-05	0.267481	0.791848	-2.98006e-05	3.85649e-05	1
Thermoanaerobacter Thermoanaerobacter_wiegelii(X92513)	-1.13275e-06	2.41826e-06	3.55101e-06	-0.26366	0.795326	-1.02224e-05	7.95694e-06	1
Pusillimonas Pusillimonas_soli(GQ241322)	-1.13275e-06	2.41826e-06	3.55101e-06	-0.26366	0.795326	-1.02224e-05	7.95694e-06	1
Miniimonas Miniimonas_arenae(AB522642)	2.46364e-06	1.07892e-05	8.32557e-06	0.261344	0.7965	-1.72003e-05	2.21276e-05	1
Chryseobacterium Chryseobacterium_kwangjuense(AY514021)	0.000121463	0.000419747	0.000298285	0.257826	0.799201	-0.000861857	0.00110478	1
Victivallis Victivallis_vadensis(AY049713)	9.63443e-06	4.73764e-05	3.7742e-05	0.249306	0.806158	-7.19979e-05	9.12668e-05	1
Actinomyces Actinomyces_catuli(AJ276805)	2.24135e-05	0.000145103	0.000122689	0.246199	0.808039	-0.000167498	0.000212325	1
Alloprevotella Alloprevotella_rava(JQ039189)	-0.000761203	0.0025544	0.00331561	-0.241837	0.811386	-0.00732987	0.00580746	1
Desemzia Desemzia_incerta(Y17300)	3.18013e-06	1.07513e-05	7.57117e-06	0.241842	0.811504	-2.43496e-05	3.07099e-05	1
Streptococcus Streptococcus_orisratti(AF124350)	1.59007e-06	5.37565e-06	3.78558e-06	0.241842	0.811504	-1.21748e-05	1.53549e-05	1
Abiotrophia Abiotrophia_defectiva(D50541)	0.00240028	0.0120295	0.00962926	0.240321	0.813345	-0.0188942	0.0236948	1
Saccharibacteria_genera_incertae_sedis TM7_phylum(AF432141)	0.000680637	0.00588621	0.00520558	0.227612	0.822338	-0.00557106	0.00693233	1
Staphylococcus Staphylococcus_auricularis(D83358)	8.98062e-07	3.20439e-06	2.30633e-06	0.227469	0.822478	-7.36277e-06	9.15889e-06	1
Candidatus_Hydrogenedens uncultured_bacterium(AB013271)	6.70627e-07	2.50785e-06	1.83722e-06	0.215718	0.831481	-5.83133e-06	7.17258e-06	1
Corynebacterium Corynebacterium_pyruviciproducens(FJ185225)	6.70627e-07	2.50785e-06	1.83722e-06	0.215718	0.831481	-5.83133e-06	7.17258e-06	1
Acidaminococcus Acidaminococcus_intestini(AF473835)	4.68922e-06	2.09558e-05	1.62666e-05	0.211864	0.834373	-4.15017e-05	5.08801e-05	1
Mariprofundus Mariprofundus_ferrooxydans(EF493243)	-7.32229e-07	2.074e-06	2.80623e-06	-0.20984	0.836245	-8.08481e-06	6.62035e-06	1
Alkaliphilus Alkaliphilus_halophilus(EU627628)	9.70841e-07	4.52185e-06	3.55101e-06	0.206811	0.838374	-8.85941e-06	1.08011e-05	1
Selenomonas Selenomonas_dianae(AF287801)	6.09894e-06	2.66498e-05	2.05509e-05	0.205696	0.839422	-5.63609e-05	6.85588e-05	1
Streptococcus Streptococcus_orisasini(AB668377)	-1.70486e-06	6.53571e-06	8.24057e-06	-0.203414	0.840973	-1.92464e-05	1.58367e-05	1
Shuttleworthia Shuttleworthia_satelles(AF399956)	-0.000283381	0.00113964	0.00142302	-0.201721	0.842319	-0.00322745	0.00266069	1
Micrococcus Micrococcus_cohnii(FR832424)	5.51356e-07	2.19552e-06	1.64417e-06	0.20101	0.842788	-5.18249e-06	6.2852e-06	1
Alicyclobacillus Alicyclobacillus_sp.(AB622813)	5.51356e-07	2.19552e-06	1.64417e-06	0.20101	0.842788	-5.18249e-06	6.2852e-06	1
Gemella Gemella_sanguinis(Y13364)	-0.000719131	0.00613046	0.00684959	-0.201123	0.843371	-0.00835698	0.00691872	1
Fusobacterium Fusobacterium_equinum(AJ295750)	3.12911e-06	1.87118e-05	1.55827e-05	0.194622	0.848001	-3.07985e-05	3.70567e-05	1
Latescibacteria_genera_incertae_sedis uncultured_candidate(AY114332)	5.81041e-07	2.41826e-06	1.83722e-06	0.19132	0.850258	-5.76564e-06	6.92772e-06	1
Haloplasma Haloplasma_contractile(EF999972)	1.00675e-06	5.37565e-06	4.3689e-06	0.16459	0.871246	-1.19179e-05	1.39314e-05	1
Actinobaculum Actinobaculum_massiliense(AF487679)	1.08776e-06	7.8835e-06	6.79574e-06	0.160491	0.874275	-1.31477e-05	1.53232e-05	1
Leucobacter Leucobacter_salsicius(GQ352403)	1.08049e-06	5.37565e-06	4.29516e-06	0.157028	0.87682	-1.32863e-05	1.54472e-05	1
Bacteroides Bacteroides_graminisolvens(AB363973)	9.21742e-07	5.37565e-06	4.45391e-06	0.150064	0.882498	-1.20475e-05	1.38909e-05	1
Actinomyces Actinomyces_georgiae(X80413)	-2.23706e-05	0.000197299	0.00021967	-0.149817	0.882702	-0.000337814	0.000293073	1
Desulfotomaculum Desulfotomaculum_sp.(JX183068)	9.25252e-07	5.37565e-06	4.4504e-06	0.149214	0.883123	-1.2147e-05	1.39975e-05	1
Saccharibacteria_genera_incertae_sedis TM7_phylum(AF385568)	-1.947e-05	9.27589e-05	0.000112229	-0.148219	0.884024	-0.000297967	0.000259027	1
Arcobacter Arcobacter_butzleri(AY621116)	-2.74745e-05	0.000271142	0.000298616	-0.145616	0.885693	-0.000421236	0.000366287	1
Streptococcus Streptococcus_pharyngis(NR_137219.1)	2.16658e-06	2.47767e-05	2.26101e-05	0.145003	0.886184	-2.90346e-05	3.33677e-05	1
Anaerovorax Ihubacter_massiliensis(NR_144749.1)	-1.29786e-05	8.45757e-05	9.75543e-05	-0.144826	0.886299	-0.000199925	0.000173968	1
Saccharibacteria_genera_incertae_sedis TM7_phylum(AF385506)	6.71926e-05	0.00104318	0.000975988	0.143852	0.887643	-0.000933511	0.0010679	1
Porphyromonas Porphyromonas_cangingivalis(X76259)	-1.29999e-06	1.41617e-05	1.54617e-05	-0.139407	0.890578	-2.08021e-05	1.82021e-05	1
Megasphaera Caecibacter_massiliensis(NR_147376.1)	1.28167e-06	1.35341e-05	1.22525e-05	0.138733	0.891064	-1.80033e-05	2.05667e-05	1
Allochromatium Allochromatium_renukae(AM399029)	6.51622e-07	4.20263e-06	3.55101e-06	0.135016	0.893994	-9.43757e-06	1.07408e-05	1
Clostridium_sensu_stricto Clostridium_isatidis(X98395)	-5.95116e-07	3.19377e-06	3.78888e-06	-0.13383	0.895282	-1.00574e-05	8.86719e-06	1
Mannheimia Mannheimia_glucosida(AF053889)	3.43517e-06	2.17644e-05	1.83292e-05	0.131787	0.896584	-5.12443e-05	5.81146e-05	1
Comamonas Comamonas_kerstersii(AJ430347)	-1.80291e-05	0.000206363	0.000224392	-0.131104	0.897107	-0.000306368	0.00027031	1
Selenomonas Selenomonas_bovis(EF139191)	-6.47464e-07	5.20987e-06	5.85734e-06	-0.13106	0.897269	-1.10716e-05	9.7767e-06	1
Veillonella Veillonella_rogosae(EF108443)	-0.000382523	0.00282575	0.00320827	-0.13035	0.897959	-0.00661774	0.00585269	1
Dialister Dialister_propionicifaciens(AY850119)	2.28438e-06	2.34176e-05	2.11332e-05	0.130405	0.897968	-3.5034e-05	3.96027e-05	1
Providencia Providencia_vermicola(AM040495)	-1.69071e-06	1.2444e-05	1.41347e-05	-0.126383	0.901193	-3.03324e-05	2.6951e-05	1
Pilibacter Pilibacter_termitis(AY533171)	3.91092e-06	5.30565e-05	4.91456e-05	0.125755	0.901555	-6.22331e-05	7.00549e-05	1
Anaerofilum Anaerofilum_pentosovorans(X97852)	7.60626e-07	6.65585e-06	5.89522e-06	0.124887	0.901865	-1.19474e-05	1.34687e-05	1
Corynebacterium Corynebacterium_atypicum(AJ441057)	3.60268e-07	2.50785e-06	2.14758e-06	0.109115	0.914202	-6.52831e-06	7.24885e-06	1
Olsenella Olsenella_sp.(JX905358)	-1.20498e-06	9.52003e-06	1.0725e-05	-0.105791	0.916848	-2.50314e-05	2.26214e-05	1
Streptococcus Streptococcus_gordonii(AF003931)	0.00206035	0.0275844	0.0255241	0.101747	0.920097	-0.0405235	0.0446442	1
Pelosinus Pelosinus_fermentans(NR_109394.1)	-4.15138e-07	3.13587e-06	3.55101e-06	-0.0984313	0.922833	-9.36805e-06	8.53777e-06	1
Shewanella Shewanella_profunda(FR733713)	-8.02337e-07	5.37565e-06	6.17799e-06	-0.0979735	0.922984	-1.7948e-05	1.63433e-05	1
Myroides Myroides_odoratus(M58777)	-1.81429e-06	2.03463e-05	2.21606e-05	-0.0978578	0.923056	-4.05818e-05	3.69532e-05	1
Selenomonas Selenomonas_infelix(AF287802)	2.76582e-05	0.000361189	0.000333531	0.0976052	0.923447	-0.000572596	0.000627913	1
Enterococcus Enterococcus_eurekensis(AF445305)	1.70681e-06	1.6127e-05	1.44201e-05	0.0976884	0.923507	-3.56194e-05	3.9033e-05	1
Rothia Rothia_amarae(AY043359)	2.86426e-06	4.97778e-05	4.69136e-05	0.0961439	0.924516	-5.99273e-05	6.56558e-05	1
Mobiluncus Mobiluncus_mulieris(AJ318410)	-4.60936e-07	3.99297e-06	4.45391e-06	-0.0926059	0.92717	-1.08672e-05	9.94531e-06	1
Staphylococcus Staphylococcus_hominis(AB233326)	2.81323e-06	3.03862e-05	2.7573e-05	0.0868675	0.931786	-6.54824e-05	7.11089e-05	1
Sphingomonas Sphingomonas_hankookensis(FJ194436)	2.36778e-07	2.074e-06	1.83722e-06	0.0854574	0.932748	-5.54299e-06	6.01655e-06	1
Streptococcus Streptococcus_didelphis(AF176103)	-6.61428e-07	1.25255e-05	1.31869e-05	-0.079878	0.937317	-1.82034e-05	1.68805e-05	1
Lactobacillus Lactobacillus_reuteri(NR_119069.1)	-3.20261e-07	2.76873e-06	3.08899e-06	-0.0772043	0.939262	-8.99785e-06	8.35733e-06	1
Filifactor Filifactor_alocis(CP002390)	5.09705e-05	0.00122801	0.00117704	0.0684548	0.946104	-0.00150237	0.00160431	1
Litorilinea Litorilinea_aerophila(JQ733906)	1.76779e-07	2.014e-06	1.83722e-06	0.0648471	0.94894	-5.50978e-06	5.86334e-06	1
Veillonella Veillonella_tobetsuensis(AB679109)	-4.78782e-07	8.58389e-06	9.06268e-06	-0.0612994	0.951811	-1.69144e-05	1.59568e-05	1
Dialister Dialister_invisus(AY162469)	-9.50279e-05	0.00237211	0.00246714	-0.054305	0.957617	-0.00392255	0.0037325	1
Acinetobacter Acinetobacter_schindleri(AJ278311)	-1.68697e-07	2.13763e-06	2.30633e-06	-0.0536464	0.957766	-6.7414e-06	6.40401e-06	1
Dysgonomonas Dysgonomonas_alginatilytica(NR_137388.1)	-8.87873e-06	0.000254107	0.000262986	-0.0529164	0.958331	-0.000359183	0.000341426	1
Bacteroides Bacteroides_nordii(AY608697)	-6.00879e-06	9.9834e-05	0.000105843	-0.0470692	0.962926	-0.000272332	0.000260314	1
Clostridium_III Clostridium_clariflavum(AB186359)	1.32946e-07	2.19552e-06	2.06258e-06	0.0441329	0.965237	-6.15139e-06	6.41728e-06	1
Prevotella Prevotella_bivia(L16475)	4.7621e-06	0.000111873	0.000107111	0.0433084	0.965887	-0.000224683	0.000234207	1
Caloramator Caloramator_fervidus(L09187)	-1.10802e-07	2.19552e-06	2.30633e-06	-0.0347967	0.972594	-6.76262e-06	6.54102e-06	1
Aggregatibacter Aggregatibacter_aphrophilus(AY362906)	5.49268e-05	0.00176753	0.0017126	0.0344889	0.972841	-0.00327436	0.00338421	1
Thermochromatium Thermochromatium_tepidum(M59150)	1.11936e-07	2.41826e-06	2.30633e-06	0.0334966	0.973612	-6.86003e-06	7.08391e-06	1
Lactobacillus Lactobacillus_harbinensis(AB196123)	-2.51996e-07	7.44965e-06	7.70165e-06	-0.032856	0.974116	-1.62524e-05	1.57484e-05	1
Johnsonella Johnsonella_ignava(X87152)	1.41729e-05	0.000553283	0.00053911	0.0303171	0.97614	-0.000966235	0.000994581	1
Prevotella Prevotella_enoeca(AJ005635)	1.50113e-06	4.96479e-05	4.81468e-05	0.0278817	0.978038	-0.000110953	0.000113955	1
Devosia Devosia_epidermidihirudinis(KC254735)	-1.47163e-07	4.148e-06	4.29516e-06	-0.0246458	0.980586	-1.26174e-05	1.23231e-05	1
Snodgrassella Snodgrassella_alvi(JQ746651)	-7.35815e-08	2.074e-06	2.14758e-06	-0.0246458	0.980586	-6.3087e-06	6.16153e-06	1
Flavobacterium Flavobacterium_granuli(AB180738)	-7.35815e-08	2.074e-06	2.14758e-06	-0.0246458	0.980586	-6.3087e-06	6.16153e-06	1
Pelistega Pelistega_suis(NR_145928.1)	-7.35815e-08	2.074e-06	2.14758e-06	-0.0246458	0.980586	-6.3087e-06	6.16153e-06	1
Quadrisphaera Quadrisphaera_granulorum(AY831385)	4.79428e-08	2.19552e-06	2.14758e-06	0.0156103	0.987701	-6.36104e-06	6.45693e-06	1
Hydrogenibacillus Bacillus_schlegelii(AB042060)	4.79428e-08	2.19552e-06	2.14758e-06	0.0156103	0.987701	-6.36104e-06	6.45693e-06	1
Dysgonomonas Dysgonomonas_termitidis(AB971823)	-1.85871e-06	0.000216586	0.000218444	-0.01391	0.98904	-0.000280646	0.000276928	1
Citrobacter Citrobacter_werkmanii(AF025373)	3.01151e-07	4.05499e-05	4.02488e-05	0.00795017	0.993747	-7.94529e-05	8.00552e-05	1
Desulforegula Desulforegula_conservatrix(AF243334)	1.14217e-08	2.074e-06	2.06258e-06	0.00390483	0.996923	-6.09358e-06	6.11642e-06	1
